# Supplementary material for: A self-healing electrocatalytic system via electrohydrodynamics induced evolution in liquid metal
Source: Nat Commun. 2022 Dec 9;13:7625. doi: 10.1038/s41467-022-35416-w (PMC9734151; doi:10.1038/s41467-022-35416-w)
Supplement: Supplementary file 7 — Source Data [file 41467_2022_35416_MOESM7_ESM.xlsx]

## Sheet: Fig. 2a
Fig. 2a
before evolution			after evolution			PDF#41-1449			PDF#44-1246			PDF#06-0180
degree （2θ）	intensity		degree （2θ）	intensity		degree （2θ）	intensity		degree （2θ）	intensity		degree （2θ）	intensity
10.0066	47.5		10	62		16.78	7		22.467	126		18.052	84
10.0197	49.6		10.0204	58		16.78	0		22.467	0		18.052	0
10.0328	49.7		10.0409	58		16.78	--		22.467	--		18.052	--
10.046	47.8		10.0613	76		19.712	14		23.79	42		19.364	28
10.0591	46.9		10.0818	73		19.712	0		23.79	0		19.364	0
10.0722	46.3		10.1022	60		19.712	--		23.79	--		19.364	--
10.0854	48.8		10.1227	71		21.722	21		27.165	950		21.477	600
10.0985	47.2		10.1431	69		21.722	0		27.165	0		21.477	0
10.1116	47.6		10.1636	78		21.722	--		27.165	--		21.477	--
10.1247	49.2		10.184	70		24.557	7		37.949	567		26.667	140
10.1379	51.1		10.2045	63		24.557	0		37.949	0		26.667	0
10.151	48.2		10.2249	64		24.557	--		37.949	--		26.667	--
10.1641	48.9		10.2454	70		25.303	7		39.618	609		33.679	290
10.1773	51		10.2658	66		25.303	0		39.618	0		33.679	0
10.1904	48.1		10.2862	60		25.303	--		39.618	--		33.679	--
10.2035	48		10.3067	62		25.757	28		44.553	105		35.264	168
10.2166	48.7		10.3271	80		25.757	0		44.553	0		35.264	0
10.2298	54.2		10.3476	60		25.757	--		44.553	--		35.264	--
10.2429	46.2		10.368	77		26.922	280		45.872	126		36.04	28
10.256	47.6		10.3885	67		26.922	0		45.872	0		36.04	0
10.2692	49.2		10.4089	73		26.922	--		45.872	--		36.04	--
10.2823	46		10.4294	69		27.377	900		46.007	126		36.649	56
10.2954	45.2		10.4498	55		27.377	0		46.007	0		36.649	0
10.3086	46.3		10.4703	62		27.377	--		46.007	--		36.649	--
10.3217	48.1		10.4907	60		28	70		46.729	21		37.216	360
10.3348	46.2		10.5111	69		28	0		46.729	0		37.216	0
10.348	47.2		10.5316	61		28	--		46.729	--		37.216	--
10.3611	48.3		10.552	74		32.484	70		48.689	273		39.383	56
10.3742	47.3		10.5725	67		32.484	0		48.689	0		39.383	0
10.3873	46.4		10.5929	41		32.484	--		48.689	--		39.383	--
10.4005	45.9		10.6134	71		33.039	630		55.64	147		40.719	112
10.4136	44.7		10.6338	59		33.039	0		55.64	0		40.719	0
10.4267	47.9		10.6543	87		33.039	--		55.64	--		40.719	--
10.4399	47.9		10.6747	74		33.241	210		59.324	63		41.764	154
10.453	50.8		10.6952	68		33.241	0		59.324	0		41.764	0
10.4661	42.5		10.7156	63		33.241	--		59.324	--		41.764	--
10.4793	45.5		10.7361	63		33.941	21		61.119	21		45.764	56
10.4924	49.3		10.7565	66		33.941	0		61.119	0		45.764	0
10.5055	45.5		10.7769	66		33.941	--		61.119	--		45.764	--
10.5186	45.2		10.7974	65		35.042	350		62.174	168		47.995	28
10.5318	44.9		10.8178	57		35.042	0		62.174	0		47.995	0
10.5449	46		10.8383	54		35.042	--		62.174	--		47.995	--
10.558	47.9		10.8587	51		35.406	126		62.887	21		51.252	112
10.5712	44		10.8792	59		35.406	0		62.887	0		51.252	0
10.5843	45		10.8996	53		35.406	--		62.887	--		51.252	--
10.5974	46.2		10.9201	73		35.906	14		64.496	110		53.989	220
10.6106	50.2		10.9405	72		35.906	0		64.496	0		53.989	0
10.6237	44.8		10.961	79		35.906	--		64.496	--		53.989	--
10.6368	45.4		10.9814	62		36.962	70		67.443	42		54.899	140
10.65	46.2		11.0018	63		36.962	0		67.443	0		54.899	0
10.6631	46		11.0223	74		36.962	--		67.443	--		54.899	--
10.6762	46.6		11.0427	65		37.595	42		70.764	105		56.027	28
10.6893	51.4		11.0632	68		37.595	0		70.764	0		56.027	0
10.7025	45.3		11.0836	72		37.595	--		70.764	--		56.027	--
10.7156	46.4		11.1041	71		40.053	21		71.532	21		58.234	56
10.7287	48.2		11.1245	78		40.053	0		71.532	0		58.234	0
10.7419	48.9		11.145	72		40.053	--		71.532	--		58.234	--
10.755	45.1		11.1654	79		40.624	7		71.865	42		59.981	168
10.7681	47.3		11.1859	73		40.624	0		71.865	0		59.981	0
10.7812	46		11.2063	64		40.624	--		71.865	--		59.981	--
10.7944	45.5		11.2268	58		41.461	35		73.706	21		62.444	112
10.8075	45.3		11.2472	67		41.461	0		73.706	0		62.444	0
10.8206	48.7		11.2676	65		41.461	--		73.706	--		62.444	--
10.8338	47.1		11.2881	70		41.884	28		75.316	21		64.029	84
10.8469	43.8		11.3085	80		41.884	0		75.316	0		64.029	0
10.86	46.3		11.329	60		41.884	--		75.316	--		64.029	--
10.8732	45.2		11.3494	62		42.353	126		76.399	21		65.082	56
10.8863	46.7		11.3699	70		42.353	0		76.399	0		65.082	0
10.8994	44.4		11.3903	74		42.353	--		76.399	--		65.082	--
10.9125	46.6		11.4108	64		44.293	14		81.145	21		66.761	28
10.9257	47.7		11.4312	63		44.293	0		81.145	0		66.761	0
10.9388	43.6		11.4517	82		44.293	--		81.145	--		66.761	--
10.952	45.4		11.4721	84		45.117	98		84.978	21		67.859	56
10.9651	42		11.4925	67		45.117	0		84.978	0		67.859	0
10.9782	42.4		11.513	76		45.117	--		84.978	--		67.859	--
10.9913	46.8		11.5334	81		45.466	7		85.32	21		68.997	28
11.0045	44.6		11.5539	57		45.466	0		85.32	0		68.997	0
11.0176	47.3		11.5743	69		45.466	--		85.32	--		68.997	--
11.0307	44.4		11.5948	75		46.305	315		85.404	21		70.176	56
11.0439	45.3		11.6152	94		46.305	0		85.404	0		70.176	0
11.057	43.6		11.6357	91		46.305	--		85.404	--		70.176	--
11.0701	44		11.6561	70		46.991	14		87.079	21		72.673	28
11.0832	44.6		11.6766	77		46.991	0		87.079	0		72.673	0
11.0964	43.9		11.697	79		46.991	--		87.079	--		72.673	--
11.1095	42.5		11.7175	61		47.431	14		89.565	21		74.677	28
11.1226	45.8		11.7379	65		47.431	0		89.565	0		74.677	0
11.1358	44.3		11.7583	65		47.431	--		89.565	--		74.677	--
11.1489	42.8		11.7788	75		47.576	21		89.669	21		76.082	28
11.162	42.5		11.7992	63		47.576	0		89.669	0		76.082	0
11.1752	44.3		11.8197	66		47.576	--		89.669	--		76.082	--
11.1883	42.4		11.8401	60		48.397	98		91.638	21		80.676	28
11.2014	44.4		11.8606	73		48.397	0		91.638	0		80.676	0
11.2145	47.1		11.881	71		48.397	--		91.638	--		80.676	--
11.2277	41		11.9015	68		48.576	98		--	--		85.948	56
11.2408	38.9		11.9219	64		48.576	0		--	--		85.948	0
11.2539	41.9		11.9424	80		48.576	--		--	--		85.948	--
11.2671	42.7		11.9628	62		49.436	98		--	--		87.887	56
11.2802	40.7		11.9833	81		49.436	0		--	--		87.887	0
11.2933	44.5		12.0037	62		49.436	--		--	--		87.887	--
11.3065	42.3		12.0241	56		49.957	7		--	--		--	--
11.3196	45.8		12.0446	70		49.957	0		--	--		--	--
11.3327	42.8		12.065	81		49.957	--		--	--		--	--
11.3459	43.5		12.0855	74		50.391	7		--	--		--	--
11.359	43.1		12.1059	73		50.391	0		--	--		--	--
11.3721	44.5		12.1264	83		50.391	--		--	--		--	--
11.3852	46.9		12.1468	77		51.302	35		--	--		--	--
11.3984	42.6		12.1673	81		51.302	0		--	--		--	--
11.4115	43.3		12.1877	75		51.302	--		--	--		--	--
11.4246	43.3		12.2082	68		51.635	14		--	--		--	--
11.4378	44.7		12.2286	69		51.635	0		--	--		--	--
11.4509	41		12.249	68		51.635	--		--	--		--	--
11.464	41		12.2695	83		51.704	63		--	--		--	--
11.4772	43.6		12.2899	70		51.704	0		--	--		--	--
11.4903	41.8		12.3104	81		51.704	--		--	--		--	--
11.5034	41.6		12.3308	96		51.919	56		--	--		--	--
11.5166	45.2		12.3513	86		51.919	0		--	--		--	--
11.5297	42.2		12.3717	59		51.919	--		--	--		--	--
11.5428	44.6		12.3922	72		52.373	315		--	--		--	--
11.5559	41.8		12.4126	72		52.373	0		--	--		--	--
11.5691	43.8		12.4331	86		52.373	--		--	--		--	--
11.5822	44		12.4535	73		52.997	77		--	--		--	--
11.5953	42.1		12.474	70		52.997	0		--	--		--	--
11.6085	43.2		12.4944	77		52.997	--		--	--		--	--
11.6216	41.5		12.5148	75		53.808	7		--	--		--	--
11.6347	45.3		12.5353	93		53.808	0		--	--		--	--
11.6479	43.9		12.5557	88		53.808	--		--	--		--	--
11.661	42.6		12.5762	89		54.169	7		--	--		--	--
11.6741	45.4		12.5966	88		54.169	0		--	--		--	--
11.6872	44.5		12.6171	87		54.169	--		--	--		--	--
11.7004	45.8		12.6375	83		54.771	84		--	--		--	--
11.7135	47		12.658	69		54.771	0		--	--		--	--
11.7266	44.9		12.6784	67		54.771	--		--	--		--	--
11.7398	45.2		12.6989	88		55.436	70		--	--		--	--
11.7529	47.4		12.7193	78		55.436	0		--	--		--	--
11.766	51		12.7397	85		55.436	--		--	--		--	--
11.7791	50.5		12.7602	79		55.494	70		--	--		--	--
11.7923	46.3		12.7806	95		55.494	0		--	--		--	--
11.8054	49.1		12.8011	72		55.494	--		--	--		--	--
11.8185	50.1		12.8215	85		55.905	21		--	--		--	--
11.8317	49.2		12.842	87		55.905	0		--	--		--	--
11.8448	48.8		12.8624	78		55.905	--		--	--		--	--
11.8579	55.6		12.8829	80		56.477	7		--	--		--	--
11.8711	55.4		12.9033	88		56.477	0		--	--		--	--
11.8842	61.6		12.9238	93		56.477	--		--	--		--	--
11.8973	62.4		12.9442	86		57.754	35		--	--		--	--
11.9105	63.9		12.9647	75		57.754	0		--	--		--	--
11.9236	66.6		12.9851	87		57.754	--		--	--		--	--
11.9367	70.7		13.0055	83		57.866	70		--	--		--	--
11.9498	76		13.026	88		57.866	0		--	--		--	--
11.963	81.4		13.0464	76		57.866	--		--	--		--	--
11.9761	81.5		13.0669	83		57.941	70		--	--		--	--
11.9892	81.4		13.0873	77		57.941	0		--	--		--	--
12.0024	87.1		13.1078	76		57.941	--		--	--		--	--
12.0155	79.2		13.1282	67		58.266	63		--	--		--	--
12.0286	75.5		13.1487	67		58.266	0		--	--		--	--
12.0418	65		13.1691	76		58.266	--		--	--		--	--
12.0549	58.6		13.1896	76		58.563	7		--	--		--	--
12.068	53.9		13.21	81		58.563	0		--	--		--	--
12.0811	50.7		13.2304	110		58.563	--		--	--		--	--
12.0943	47		13.2509	69		58.969	63		--	--		--	--
12.1074	47.1		13.2713	80		58.969	0		--	--		--	--
12.1205	44.5		13.2918	75		58.969	--		--	--		--	--
12.1337	44.7		13.3122	86		59.032	126		--	--		--	--
12.1468	42.1		13.3327	64		59.032	0		--	--		--	--
12.1599	43.9		13.3531	82		59.032	--		--	--		--	--
12.1731	46.8		13.3736	81		59.891	7		--	--		--	--
12.1862	40.7		13.394	88		59.891	0		--	--		--	--
12.1993	44		13.4145	62		59.891	--		--	--		--	--
12.2125	41.1		13.4349	53		60.505	7		--	--		--	--
12.2256	41.4		13.4554	85		60.505	0		--	--		--	--
12.2387	43.9		13.4758	89		60.505	--		--	--		--	--
12.2518	39.8		13.4962	71		61.488	220		--	--		--	--
12.265	41.3		13.5167	71		61.488	0		--	--		--	--
12.2781	39.1		13.5371	69		61.488	--		--	--		--	--
12.2912	40.5		13.5576	75		61.82	70		--	--		--	--
12.3044	42.8		13.578	89		61.82	0		--	--		--	--
12.3175	40		13.5985	76		61.82	--		--	--		--	--
12.3306	39.4		13.6189	76		62.29	28		--	--		--	--
12.3438	36.5		13.6394	83		62.29	0		--	--		--	--
12.3569	37.7		13.6598	73		62.29	--		--	--		--	--
12.37	41.9		13.6803	70		62.444	21		--	--		--	--
12.3832	36		13.7007	81		62.444	0		--	--		--	--
12.3963	40.7		13.7212	63		62.444	--		--	--		--	--
12.4094	40.1		13.7416	67		62.543	7		--	--		--	--
12.4225	39.4		13.762	81		62.543	0		--	--		--	--
12.4357	40.9		13.7825	59		62.543	--		--	--		--	--
12.4488	42.4		13.8029	78		62.844	7		--	--		--	--
12.4619	40.6		13.8234	81		62.844	0		--	--		--	--
12.4751	39.2		13.8438	74		62.844	--		--	--		--	--
12.4882	45.9		13.8643	68		63.433	7		--	--		--	--
12.5013	41		13.8847	87		63.433	0		--	--		--	--
12.5145	42.7		13.9052	95		63.433	--		--	--		--	--
12.5276	38.5		13.9256	78		63.559	7		--	--		--	--
12.5407	42.4		13.9461	89		63.559	0		--	--		--	--
12.5538	39.8		13.9665	82		63.559	--		--	--		--	--
12.567	39.7		13.9869	80		63.695	7		--	--		--	--
12.5801	41.9		14.0074	84		63.695	0		--	--		--	--
12.5932	40.2		14.0278	70		63.695	--		--	--		--	--
12.6064	42.4		14.0483	72		64.707	7		--	--		--	--
12.6195	42.9		14.0687	68		64.707	0		--	--		--	--
12.6326	40.2		14.0892	65		64.707	--		--	--		--	--
12.6457	46.2		14.1096	75		65.375	14		--	--		--	--
12.6589	39.4		14.1301	79		65.375	0		--	--		--	--
12.672	43.6		14.1505	79		65.375	--		--	--		--	--
12.6851	39.3		14.171	74		66.264	21		--	--		--	--
12.6983	40.4		14.1914	73		66.264	0		--	--		--	--
12.7114	40.2		14.2119	84		66.264	--		--	--		--	--
12.7245	41.2		14.2323	64		66.595	28		--	--		--	--
12.7377	43.2		14.2527	63		66.595	0		--	--		--	--
12.7508	44.2		14.2732	68		66.595	--		--	--		--	--
12.7639	40.8		14.2936	61		66.81	35		--	--		--	--
12.777	43.2		14.3141	94		66.81	0		--	--		--	--
12.7902	42.2		14.3345	69		66.81	--		--	--		--	--
12.8033	44.2		14.355	73		66.902	49		--	--		--	--
12.8164	44.3		14.3754	73		66.902	0		--	--		--	--
12.8296	44.5		14.3959	93		66.902	--		--	--		--	--
12.8427	46.4		14.4163	63		67.465	7		--	--		--	--
12.8558	46.4		14.4368	60		67.465	0		--	--		--	--
12.869	46.2		14.4572	79		67.465	--		--	--		--	--
12.8821	43.2		14.4776	63		67.87	7		--	--		--	--
12.8952	45.8		14.4981	64		67.87	0		--	--		--	--
12.9084	43.4		14.5185	76		67.87	--		--	--		--	--
12.9215	44.8		14.539	73		68.14	7		--	--		--	--
12.9346	44.6		14.5594	82		68.14	0		--	--		--	--
12.9477	43.9		14.5799	65		68.14	--		--	--		--	--
12.9609	41.1		14.6003	65		68.571	14		--	--		--	--
12.974	41.6		14.6208	68		68.571	0		--	--		--	--
12.9871	41.1		14.6412	61		68.571	--		--	--		--	--
13.0003	41.4		14.6617	75		68.789	7		--	--		--	--
13.0134	42.1		14.6821	71		68.789	0		--	--		--	--
13.0265	39.2		14.7026	82		68.789	--		--	--		--	--
13.0397	37.1		14.723	67		68.916	14		--	--		--	--
13.0528	41.3		14.7434	60		68.916	0		--	--		--	--
13.0659	37.3		14.7639	58		68.916	--		--	--		--	--
13.0791	36		14.7843	66		69.276	7		--	--		--	--
13.0922	37		14.8048	74		69.276	0		--	--		--	--
13.1053	37.3		14.8252	60		69.276	--		--	--		--	--
13.1184	38.1		14.8457	76		69.563	14		--	--		--	--
13.1316	38.3		14.8661	62		69.563	0		--	--		--	--
13.1447	37.4		14.8866	72		69.563	--		--	--		--	--
13.1578	36.4		14.907	55		69.652	35		--	--		--	--
13.171	37		14.9275	71		69.652	0		--	--		--	--
13.1841	38.1		14.9479	67		69.652	--		--	--		--	--
13.1972	37.7		14.9683	72		69.8	7		--	--		--	--
13.2104	37.7		14.9888	79		69.8	0		--	--		--	--
13.2235	37.8		15.0092	74		69.8	--		--	--		--	--
13.2366	36.8		15.0297	67		70.417	7		--	--		--	--
13.2498	36.4		15.0501	65		70.417	0		--	--		--	--
13.2629	38.2		15.0706	80		70.417	--		--	--		--	--
13.276	37.7		15.091	68		70.606	7		--	--		--	--
13.2891	40.3		15.1115	70		70.606	0		--	--		--	--
13.3023	40.3		15.1319	71		70.606	--		--	--		--	--
13.3154	34.8		15.1524	62		70.795	7		--	--		--	--
13.3285	36.8		15.1728	69		70.795	0		--	--		--	--
13.3417	36.5		15.1933	64		70.795	--		--	--		--	--
13.3548	36.7		15.2137	57		70.881	21		--	--		--	--
13.3679	36.7		15.2341	69		70.881	0		--	--		--	--
13.3811	36.8		15.2546	68		70.881	--		--	--		--	--
13.3942	39.5		15.275	61		71.388	42		--	--		--	--
13.4073	33.4		15.2955	54		71.388	0		--	--		--	--
13.4204	35.6		15.3159	53		71.388	--		--	--		--	--
13.4336	36.9		15.3364	84		71.482	14		--	--		--	--
13.4467	36.5		15.3568	73		71.482	0		--	--		--	--
13.4598	38.8		15.3773	59		71.482	--		--	--		--	--
13.473	36.7		15.3977	59		72.03	14		--	--		--	--
13.4861	38.1		15.4182	47		72.03	0		--	--		--	--
13.4992	36		15.4386	65		72.03	--		--	--		--	--
13.5123	37.6		15.4591	59		72.318	21		--	--		--	--
13.5255	35.7		15.4795	66		72.318	0		--	--		--	--
13.5386	38.1		15.4999	68		72.318	--		--	--		--	--
13.5517	34.1		15.5204	65		72.395	7		--	--		--	--
13.5649	36.4		15.5408	57		72.395	0		--	--		--	--
13.578	38		15.5613	76		72.395	--		--	--		--	--
13.5911	33.8		15.5817	58		73.427	7		--	--		--	--
13.6043	34.3		15.6022	57		73.427	0		--	--		--	--
13.6174	32.9		15.6226	73		73.427	--		--	--		--	--
13.6305	39.9		15.6431	74		74.029	14		--	--		--	--
13.6436	37.5		15.6635	63		74.029	0		--	--		--	--
13.6568	36		15.684	67		74.029	--		--	--		--	--
13.6699	34		15.7044	45		74.382	14		--	--		--	--
13.683	32.6		15.7248	82		74.382	0		--	--		--	--
13.6962	37.2		15.7453	48		74.382	--		--	--		--	--
13.7093	34.2		15.7657	64		74.918	14		--	--		--	--
13.7224	36.4		15.7862	49		74.918	0		--	--		--	--
13.7356	37.5		15.8066	58		74.918	--		--	--		--	--
13.7487	33.6		15.8271	54		75.597	7		--	--		--	--
13.7618	37.2		15.8475	61		75.597	0		--	--		--	--
13.775	32.2		15.868	57		75.597	--		--	--		--	--
13.7881	32.2		15.8884	64		76.103	7		--	--		--	--
13.8012	33.9		15.9089	67		76.103	0		--	--		--	--
13.8143	33.2		15.9293	49		76.103	--		--	--		--	--
13.8275	37		15.9498	55		--	--		--	--		--	--
13.8406	32.6		15.9702	52		--	--		--	--		--	--
13.8537	36.6		15.9906	60		--	--		--	--		--	--
13.8669	35.7		16.0111	60		--	--		--	--		--	--
13.88	36.7		16.0315	67		--	--		--	--		--	--
13.8931	32.8		16.052	60		--	--		--	--		--	--
13.9063	31.5		16.0724	52		--	--		--	--		--	--
13.9194	36		16.0929	59		--	--		--	--		--	--
13.9325	32.8		16.1133	55		--	--		--	--		--	--
13.9457	33.4		16.1338	54		--	--		--	--		--	--
13.9588	34.8		16.1542	69		--	--		--	--		--	--
13.9719	33.7		16.1747	55		--	--		--	--		--	--
13.985	33.8		16.1951	57		--	--		--	--		--	--
13.9982	37.1		16.2155	38		--	--		--	--		--	--
14.0113	31.3		16.236	43		--	--		--	--		--	--
14.0244	34.4		16.2564	60		--	--		--	--		--	--
14.0376	34.3		16.2769	64		--	--		--	--		--	--
14.0507	32.7		16.2973	49		--	--		--	--		--	--
14.0638	34.7		16.3178	54		--	--		--	--		--	--
14.077	36.3		16.3382	53		--	--		--	--		--	--
14.0901	31.7		16.3587	60		--	--		--	--		--	--
14.1032	33.1		16.3791	45		--	--		--	--		--	--
14.1163	35		16.3996	61		--	--		--	--		--	--
14.1295	34.2		16.42	55		--	--		--	--		--	--
14.1426	34		16.4405	60		--	--		--	--		--	--
14.1557	33.4		16.4609	48		--	--		--	--		--	--
14.1689	34.3		16.4813	59		--	--		--	--		--	--
14.182	36.8		16.5018	54		--	--		--	--		--	--
14.1951	38.1		16.5222	51		--	--		--	--		--	--
14.2083	36.2		16.5427	53		--	--		--	--		--	--
14.2214	32.9		16.5631	56		--	--		--	--		--	--
14.2345	36.9		16.5836	47		--	--		--	--		--	--
14.2477	34		16.604	47		--	--		--	--		--	--
14.2608	34.1		16.6245	56		--	--		--	--		--	--
14.2739	33.8		16.6449	47		--	--		--	--		--	--
14.287	34.4		16.6654	46		--	--		--	--		--	--
14.3002	32		16.6858	32		--	--		--	--		--	--
14.3133	30.6		16.7062	43		--	--		--	--		--	--
14.3264	32.7		16.7267	45		--	--		--	--		--	--
14.3396	35.8		16.7471	51		--	--		--	--		--	--
14.3527	35.9		16.7676	60		--	--		--	--		--	--
14.3658	29.9		16.788	53		--	--		--	--		--	--
14.3789	34.8		16.8085	36		--	--		--	--		--	--
14.3921	31		16.8289	54		--	--		--	--		--	--
14.4052	30.8		16.8494	56		--	--		--	--		--	--
14.4183	36.3		16.8698	43		--	--		--	--		--	--
14.4315	33.3		16.8903	55		--	--		--	--		--	--
14.4446	32.7		16.9107	62		--	--		--	--		--	--
14.4577	34.9		16.9312	53		--	--		--	--		--	--
14.4709	34		16.9516	44		--	--		--	--		--	--
14.484	32.5		16.972	47		--	--		--	--		--	--
14.4971	33.7		16.9925	58		--	--		--	--		--	--
14.5102	32.9		17.0129	55		--	--		--	--		--	--
14.5234	33.8		17.0334	55		--	--		--	--		--	--
14.5365	31.9		17.0538	46		--	--		--	--		--	--
14.5496	30.9		17.0743	52		--	--		--	--		--	--
14.5628	31.3		17.0947	46		--	--		--	--		--	--
14.5759	31.6		17.1152	52		--	--		--	--		--	--
14.589	33.3		17.1356	45		--	--		--	--		--	--
14.6022	33.7		17.1561	46		--	--		--	--		--	--
14.6153	32		17.1765	32		--	--		--	--		--	--
14.6284	31.8		17.197	40		--	--		--	--		--	--
14.6416	32.6		17.2174	46		--	--		--	--		--	--
14.6547	31.7		17.2378	62		--	--		--	--		--	--
14.6678	32.9		17.2583	42		--	--		--	--		--	--
14.6809	31.8		17.2787	53		--	--		--	--		--	--
14.6941	29.7		17.2992	47		--	--		--	--		--	--
14.7072	31.6		17.3196	46		--	--		--	--		--	--
14.7203	33.5		17.3401	52		--	--		--	--		--	--
14.7335	32.2		17.3605	48		--	--		--	--		--	--
14.7466	32.9		17.381	49		--	--		--	--		--	--
14.7597	33		17.4014	44		--	--		--	--		--	--
14.7729	33.4		17.4219	49		--	--		--	--		--	--
14.786	30.5		17.4423	54		--	--		--	--		--	--
14.7991	31.8		17.4627	37		--	--		--	--		--	--
14.8123	32		17.4832	55		--	--		--	--		--	--
14.8254	29.9		17.5036	49		--	--		--	--		--	--
14.8385	33		17.5241	42		--	--		--	--		--	--
14.8516	31.9		17.5445	40		--	--		--	--		--	--
14.8648	33.3		17.565	43		--	--		--	--		--	--
14.8779	32.2		17.5854	31		--	--		--	--		--	--
14.891	33.2		17.6059	36		--	--		--	--		--	--
14.9042	32.5		17.6263	40		--	--		--	--		--	--
14.9173	32.4		17.6468	44		--	--		--	--		--	--
14.9304	33.9		17.6672	38		--	--		--	--		--	--
14.9436	28.9		17.6877	49		--	--		--	--		--	--
14.9567	31.4		17.7081	48		--	--		--	--		--	--
14.9698	32		17.7285	55		--	--		--	--		--	--
14.9829	33.4		17.749	53		--	--		--	--		--	--
14.9961	31.1		17.7694	36		--	--		--	--		--	--
15.0092	31.8		17.7899	49		--	--		--	--		--	--
15.0223	30.3		17.8103	48		--	--		--	--		--	--
15.0355	33.6		17.8308	35		--	--		--	--		--	--
15.0486	30.2		17.8512	52		--	--		--	--		--	--
15.0617	31.6		17.8717	40		--	--		--	--		--	--
15.0748	33		17.8921	50		--	--		--	--		--	--
15.088	32		17.9126	47		--	--		--	--		--	--
15.1011	33.6		17.933	42		--	--		--	--		--	--
15.1143	31.6		17.9534	65		--	--		--	--		--	--
15.1274	29.4		17.9739	49		--	--		--	--		--	--
15.1405	30.6		17.9943	51		--	--		--	--		--	--
15.1536	30.7		18.0148	59		--	--		--	--		--	--
15.1668	32.4		18.0352	73		--	--		--	--		--	--
15.1799	32.5		18.0557	65		--	--		--	--		--	--
15.193	31.5		18.0761	74		--	--		--	--		--	--
15.2062	30.8		18.0966	69		--	--		--	--		--	--
15.2193	34.4		18.117	74		--	--		--	--		--	--
15.2324	32.1		18.1375	47		--	--		--	--		--	--
15.2455	30.3		18.1579	53		--	--		--	--		--	--
15.2587	28.8		18.1784	51		--	--		--	--		--	--
15.2718	33.3		18.1988	37		--	--		--	--		--	--
15.2849	29.3		18.2192	35		--	--		--	--		--	--
15.2981	30.9		18.2397	38		--	--		--	--		--	--
15.3112	31.7		18.2601	36		--	--		--	--		--	--
15.3243	31.6		18.2806	44		--	--		--	--		--	--
15.3375	31		18.301	41		--	--		--	--		--	--
15.3506	32.1		18.3215	44		--	--		--	--		--	--
15.3637	32.2		18.3419	45		--	--		--	--		--	--
15.3768	28.8		18.3624	48		--	--		--	--		--	--
15.39	31.6		18.3828	28		--	--		--	--		--	--
15.4031	31.6		18.4033	33		--	--		--	--		--	--
15.4162	33		18.4237	38		--	--		--	--		--	--
15.4294	32.3		18.4441	41		--	--		--	--		--	--
15.4425	29.3		18.4646	40		--	--		--	--		--	--
15.4556	31.1		18.485	44		--	--		--	--		--	--
15.4688	31.9		18.5055	42		--	--		--	--		--	--
15.4819	29.8		18.5259	31		--	--		--	--		--	--
15.495	31.8		18.5464	30		--	--		--	--		--	--
15.5082	30.1		18.5668	43		--	--		--	--		--	--
15.5213	29.3		18.5873	32		--	--		--	--		--	--
15.5344	32.1		18.6077	29		--	--		--	--		--	--
15.5475	32.1		18.6282	33		--	--		--	--		--	--
15.5607	30.2		18.6486	42		--	--		--	--		--	--
15.5738	32		18.6691	35		--	--		--	--		--	--
15.5869	32.2		18.6895	39		--	--		--	--		--	--
15.6001	31.6		18.7099	49		--	--		--	--		--	--
15.6132	29.9		18.7304	43		--	--		--	--		--	--
15.6263	30.8		18.7508	32		--	--		--	--		--	--
15.6395	28.8		18.7713	53		--	--		--	--		--	--
15.6526	33.2		18.7917	26		--	--		--	--		--	--
15.6657	30.2		18.8122	38		--	--		--	--		--	--
15.6789	28.3		18.8326	52		--	--		--	--		--	--
15.692	30.2		18.8531	33		--	--		--	--		--	--
15.7051	32.1		18.8735	39		--	--		--	--		--	--
15.7182	34.2		18.894	38		--	--		--	--		--	--
15.7314	30		18.9144	29		--	--		--	--		--	--
15.7445	29.2		18.9349	39		--	--		--	--		--	--
15.7576	28.6		18.9553	45		--	--		--	--		--	--
15.7708	28.5		18.9757	47		--	--		--	--		--	--
15.7839	30		18.9962	38		--	--		--	--		--	--
15.797	27.9		19.0166	46		--	--		--	--		--	--
15.8102	30.1		19.0371	44		--	--		--	--		--	--
15.8233	29.7		19.0575	43		--	--		--	--		--	--
15.8364	30.4		19.078	38		--	--		--	--		--	--
15.8495	29.2		19.0984	32		--	--		--	--		--	--
15.8627	28.7		19.1189	27		--	--		--	--		--	--
15.8758	31.9		19.1393	37		--	--		--	--		--	--
15.8889	30.6		19.1598	33		--	--		--	--		--	--
15.9021	30.7		19.1802	41		--	--		--	--		--	--
15.9152	29.1		19.2006	35		--	--		--	--		--	--
15.9283	27.4		19.2211	34		--	--		--	--		--	--
15.9414	30		19.2415	36		--	--		--	--		--	--
15.9546	30.6		19.262	43		--	--		--	--		--	--
15.9677	28.6		19.2824	28		--	--		--	--		--	--
15.9808	33.4		19.3029	38		--	--		--	--		--	--
15.994	28.6		19.3233	34		--	--		--	--		--	--
16.0071	28.2		19.3438	34		--	--		--	--		--	--
16.0202	28.5		19.3642	45		--	--		--	--		--	--
16.0334	29.2		19.3847	41		--	--		--	--		--	--
16.0465	29.3		19.4051	36		--	--		--	--		--	--
16.0596	30		19.4256	25		--	--		--	--		--	--
16.0728	32		19.446	47		--	--		--	--		--	--
16.0859	30.3		19.4664	34		--	--		--	--		--	--
16.099	25.9		19.4869	36		--	--		--	--		--	--
16.1121	28.6		19.5073	46		--	--		--	--		--	--
16.1253	29.7		19.5278	41		--	--		--	--		--	--
16.1384	31.3		19.5482	35		--	--		--	--		--	--
16.1515	28.7		19.5687	50		--	--		--	--		--	--
16.1647	28.7		19.5891	31		--	--		--	--		--	--
16.1778	30.3		19.6096	30		--	--		--	--		--	--
16.1909	29.8		19.63	30		--	--		--	--		--	--
16.2041	27.8		19.6505	45		--	--		--	--		--	--
16.2172	30.4		19.6709	49		--	--		--	--		--	--
16.2303	27.9		19.6913	35		--	--		--	--		--	--
16.2434	29.9		19.7118	33		--	--		--	--		--	--
16.2566	29		19.7322	28		--	--		--	--		--	--
16.2697	29.2		19.7527	36		--	--		--	--		--	--
16.2828	29.1		19.7731	43		--	--		--	--		--	--
16.296	28.8		19.7936	46		--	--		--	--		--	--
16.3091	29.7		19.814	17		--	--		--	--		--	--
16.3222	27.3		19.8345	33		--	--		--	--		--	--
16.3354	27.6		19.8549	27		--	--		--	--		--	--
16.3485	29		19.8754	38		--	--		--	--		--	--
16.3616	29.7		19.8958	35		--	--		--	--		--	--
16.3747	30.7		19.9163	28		--	--		--	--		--	--
16.3879	28.8		19.9367	32		--	--		--	--		--	--
16.401	29.9		19.9571	28		--	--		--	--		--	--
16.4141	29.3		19.9776	34		--	--		--	--		--	--
16.4273	27.9		19.998	32		--	--		--	--		--	--
16.4404	29.3		20.0185	34		--	--		--	--		--	--
16.4535	29.1		20.0389	35		--	--		--	--		--	--
16.4667	28		20.0594	28		--	--		--	--		--	--
16.4798	30.2		20.0798	32		--	--		--	--		--	--
16.4929	29.3		20.1003	36		--	--		--	--		--	--
16.5061	28.1		20.1207	27		--	--		--	--		--	--
16.5192	30		20.1412	29		--	--		--	--		--	--
16.5323	29.2		20.1616	22		--	--		--	--		--	--
16.5454	28.5		20.182	21		--	--		--	--		--	--
16.5586	31.6		20.2025	30		--	--		--	--		--	--
16.5717	32.3		20.2229	33		--	--		--	--		--	--
16.5848	34.1		20.2434	39		--	--		--	--		--	--
16.598	29.1		20.2638	21		--	--		--	--		--	--
16.6111	32.6		20.2843	24		--	--		--	--		--	--
16.6242	30.8		20.3047	26		--	--		--	--		--	--
16.6374	32.8		20.3252	36		--	--		--	--		--	--
16.6505	32.8		20.3456	29		--	--		--	--		--	--
16.6636	33.9		20.3661	36		--	--		--	--		--	--
16.6767	34.7		20.3865	29		--	--		--	--		--	--
16.6899	36.3		20.407	30		--	--		--	--		--	--
16.703	37.8		20.4274	32		--	--		--	--		--	--
16.7161	37.2		20.4478	37		--	--		--	--		--	--
16.7293	39.8		20.4683	31		--	--		--	--		--	--
16.7424	42.8		20.4887	36		--	--		--	--		--	--
16.7555	45.1		20.5092	34		--	--		--	--		--	--
16.7687	47.6		20.5296	35		--	--		--	--		--	--
16.7818	47.7		20.5501	29		--	--		--	--		--	--
16.7949	47.4		20.5705	31		--	--		--	--		--	--
16.8081	44.6		20.591	26		--	--		--	--		--	--
16.8212	40.9		20.6114	22		--	--		--	--		--	--
16.8343	36.5		20.6319	30		--	--		--	--		--	--
16.8474	34		20.6523	40		--	--		--	--		--	--
16.8606	29		20.6728	17		--	--		--	--		--	--
16.8737	28.2		20.6932	38		--	--		--	--		--	--
16.8868	28.4		20.7136	42		--	--		--	--		--	--
16.9	28.1		20.7341	33		--	--		--	--		--	--
16.9131	28.3		20.7545	37		--	--		--	--		--	--
16.9262	26.8		20.775	34		--	--		--	--		--	--
16.9394	28.5		20.7954	32		--	--		--	--		--	--
16.9525	27.9		20.8159	27		--	--		--	--		--	--
16.9656	26.5		20.8363	29		--	--		--	--		--	--
16.9787	26.9		20.8568	32		--	--		--	--		--	--
16.9919	28.5		20.8772	29		--	--		--	--		--	--
17.005	28.9		20.8977	28		--	--		--	--		--	--
17.0181	26.9		20.9181	29		--	--		--	--		--	--
17.0313	28.4		20.9385	34		--	--		--	--		--	--
17.0444	28.2		20.959	29		--	--		--	--		--	--
17.0575	25.4		20.9794	25		--	--		--	--		--	--
17.0707	28		20.9999	45		--	--		--	--		--	--
17.0838	29.6		21.0203	43		--	--		--	--		--	--
17.0969	28.2		21.0408	41		--	--		--	--		--	--
17.1101	28.1		21.0612	41		--	--		--	--		--	--
17.1232	29.7		21.0817	37		--	--		--	--		--	--
17.1363	29.9		21.1021	40		--	--		--	--		--	--
17.1494	27.7		21.1226	32		--	--		--	--		--	--
17.1626	29.4		21.143	41		--	--		--	--		--	--
17.1757	29.5		21.1635	39		--	--		--	--		--	--
17.1888	26.8		21.1839	40		--	--		--	--		--	--
17.202	30.4		21.2043	34		--	--		--	--		--	--
17.2151	27.5		21.2248	70		--	--		--	--		--	--
17.2282	28.7		21.2452	61		--	--		--	--		--	--
17.2414	28.5		21.2657	59		--	--		--	--		--	--
17.2545	26.9		21.2861	100		--	--		--	--		--	--
17.2676	29.8		21.3066	133		--	--		--	--		--	--
17.2807	28.9		21.327	123		--	--		--	--		--	--
17.2939	25.9		21.3475	185		--	--		--	--		--	--
17.307	27.3		21.3679	232		--	--		--	--		--	--
17.3201	27.2		21.3884	294		--	--		--	--		--	--
17.3333	26.2		21.4088	325		--	--		--	--		--	--
17.3464	27.3		21.4292	316		--	--		--	--		--	--
17.3595	26		21.4497	265		--	--		--	--		--	--
17.3727	27.8		21.4701	232		--	--		--	--		--	--
17.3858	29		21.4906	174		--	--		--	--		--	--
17.3989	26		21.511	120		--	--		--	--		--	--
17.412	25.4		21.5315	84		--	--		--	--		--	--
17.4252	27.8		21.5519	71		--	--		--	--		--	--
17.4383	24.9		21.5724	64		--	--		--	--		--	--
17.4514	26.5		21.5928	60		--	--		--	--		--	--
17.4646	26.7		21.6133	41		--	--		--	--		--	--
17.4777	25.9		21.6337	45		--	--		--	--		--	--
17.4908	27.2		21.6542	45		--	--		--	--		--	--
17.504	26.1		21.6746	39		--	--		--	--		--	--
17.5171	26.5		21.695	45		--	--		--	--		--	--
17.5302	23.4		21.7155	37		--	--		--	--		--	--
17.5434	27.7		21.7359	42		--	--		--	--		--	--
17.5565	25.1		21.7564	30		--	--		--	--		--	--
17.5696	26.8		21.7768	39		--	--		--	--		--	--
17.5827	26.2		21.7973	34		--	--		--	--		--	--
17.5959	25.8		21.8177	35		--	--		--	--		--	--
17.609	25.2		21.8382	23		--	--		--	--		--	--
17.6221	26.3		21.8586	29		--	--		--	--		--	--
17.6353	26.4		21.8791	25		--	--		--	--		--	--
17.6484	28.5		21.8995	26		--	--		--	--		--	--
17.6615	24.7		21.9199	27		--	--		--	--		--	--
17.6746	25.9		21.9404	28		--	--		--	--		--	--
17.6878	26.8		21.9608	26		--	--		--	--		--	--
17.7009	28.4		21.9813	23		--	--		--	--		--	--
17.714	25.9		22.0017	40		--	--		--	--		--	--
17.7272	24.7		22.0222	25		--	--		--	--		--	--
17.7403	24.7		22.0426	20		--	--		--	--		--	--
17.7534	26.5		22.0631	27		--	--		--	--		--	--
17.7666	27.5		22.0835	31		--	--		--	--		--	--
17.7797	26.4		22.104	26		--	--		--	--		--	--
17.7928	24.9		22.1244	32		--	--		--	--		--	--
17.8059	27.5		22.1449	24		--	--		--	--		--	--
17.8191	25.4		22.1653	31		--	--		--	--		--	--
17.8322	26.5		22.1857	24		--	--		--	--		--	--
17.8453	26.9		22.2062	24		--	--		--	--		--	--
17.8585	26.1		22.2266	30		--	--		--	--		--	--
17.8716	25.6		22.2471	35		--	--		--	--		--	--
17.8847	24.6		22.2675	37		--	--		--	--		--	--
17.8979	23.6		22.288	37		--	--		--	--		--	--
17.911	26.6		22.3084	30		--	--		--	--		--	--
17.9241	26.9		22.3289	45		--	--		--	--		--	--
17.9373	25.2		22.3493	49		--	--		--	--		--	--
17.9504	25.4		22.3698	60		--	--		--	--		--	--
17.9635	26.8		22.3902	71		--	--		--	--		--	--
17.9766	27.3		22.4107	84		--	--		--	--		--	--
17.9898	25.2		22.4311	116		--	--		--	--		--	--
18.0029	26.7		22.4515	114		--	--		--	--		--	--
18.016	25.2		22.472	128		--	--		--	--		--	--
18.0292	25		22.4924	153		--	--		--	--		--	--
18.0423	26.3		22.5129	98		--	--		--	--		--	--
18.0554	25.6		22.5333	86		--	--		--	--		--	--
18.0686	25.7		22.5538	74		--	--		--	--		--	--
18.0817	24.9		22.5742	50		--	--		--	--		--	--
18.0948	23.7		22.5947	47		--	--		--	--		--	--
18.1079	24.1		22.6151	41		--	--		--	--		--	--
18.1211	25.5		22.6356	37		--	--		--	--		--	--
18.1342	24.2		22.656	40		--	--		--	--		--	--
18.1473	25.8		22.6764	32		--	--		--	--		--	--
18.1605	26.2		22.6969	22		--	--		--	--		--	--
18.1736	25.2		22.7173	37		--	--		--	--		--	--
18.1867	27.2		22.7378	26		--	--		--	--		--	--
18.1999	24.8		22.7582	27		--	--		--	--		--	--
18.213	26.6		22.7787	34		--	--		--	--		--	--
18.2261	23.9		22.7991	30		--	--		--	--		--	--
18.2392	26		22.8196	25		--	--		--	--		--	--
18.2524	25.3		22.84	31		--	--		--	--		--	--
18.2655	24.3		22.8605	20		--	--		--	--		--	--
18.2786	24		22.8809	14		--	--		--	--		--	--
18.2918	23.7		22.9014	27		--	--		--	--		--	--
18.3049	26.4		22.9218	27		--	--		--	--		--	--
18.318	26.4		22.9422	32		--	--		--	--		--	--
18.3312	24.7		22.9627	24		--	--		--	--		--	--
18.3443	25.5		22.9831	26		--	--		--	--		--	--
18.3574	23.9		23.0036	31		--	--		--	--		--	--
18.3706	26.9		23.024	22		--	--		--	--		--	--
18.3837	26.1		23.0445	29		--	--		--	--		--	--
18.3968	25		23.0649	23		--	--		--	--		--	--
18.4099	26.3		23.0854	33		--	--		--	--		--	--
18.4231	23.4		23.1058	18		--	--		--	--		--	--
18.4362	25.3		23.1263	24		--	--		--	--		--	--
18.4493	25		23.1467	26		--	--		--	--		--	--
18.4625	27.9		23.1671	19		--	--		--	--		--	--
18.4756	25.1		23.1876	24		--	--		--	--		--	--
18.4887	25.4		23.208	25		--	--		--	--		--	--
18.5019	25.4		23.2285	32		--	--		--	--		--	--
18.515	25		23.2489	31		--	--		--	--		--	--
18.5281	26.7		23.2694	21		--	--		--	--		--	--
18.5413	23.6		23.2898	20		--	--		--	--		--	--
18.5544	25.2		23.3103	22		--	--		--	--		--	--
18.5675	25.1		23.3307	29		--	--		--	--		--	--
18.5806	24.5		23.3512	18		--	--		--	--		--	--
18.5938	25.1		23.3716	21		--	--		--	--		--	--
18.6069	22.7		23.3921	30		--	--		--	--		--	--
18.62	25		23.4125	28		--	--		--	--		--	--
18.6332	22.4		23.4329	14		--	--		--	--		--	--
18.6463	26.9		23.4534	22		--	--		--	--		--	--
18.6594	25.2		23.4738	22		--	--		--	--		--	--
18.6726	23.2		23.4943	22		--	--		--	--		--	--
18.6857	22.9		23.5147	27		--	--		--	--		--	--
18.6988	24.3		23.5352	21		--	--		--	--		--	--
18.7119	24.2		23.5556	25		--	--		--	--		--	--
18.7251	22.3		23.5761	24		--	--		--	--		--	--
18.7382	22.5		23.5965	21		--	--		--	--		--	--
18.7513	24.7		23.617	28		--	--		--	--		--	--
18.7645	25.6		23.6374	18		--	--		--	--		--	--
18.7776	23.9		23.6578	36		--	--		--	--		--	--
18.7907	22.4		23.6783	27		--	--		--	--		--	--
18.8039	25		23.6987	39		--	--		--	--		--	--
18.817	26.1		23.7192	35		--	--		--	--		--	--
18.8301	22.8		23.7396	45		--	--		--	--		--	--
18.8433	23.8		23.7601	61		--	--		--	--		--	--
18.8564	24.2		23.7805	53		--	--		--	--		--	--
18.8695	22.1		23.801	63		--	--		--	--		--	--
18.8826	25.2		23.8214	51		--	--		--	--		--	--
18.8958	25.9		23.8419	65		--	--		--	--		--	--
18.9089	22.8		23.8623	49		--	--		--	--		--	--
18.922	24.9		23.8828	45		--	--		--	--		--	--
18.9352	25.3		23.9032	42		--	--		--	--		--	--
18.9483	23.3		23.9236	37		--	--		--	--		--	--
18.9614	25		23.9441	41		--	--		--	--		--	--
18.9746	24.1		23.9645	46		--	--		--	--		--	--
18.9877	24		23.985	26		--	--		--	--		--	--
19.0008	24.1		24.0054	28		--	--		--	--		--	--
19.0139	25		24.0259	34		--	--		--	--		--	--
19.0271	24.7		24.0463	29		--	--		--	--		--	--
19.0402	25.4		24.0668	27		--	--		--	--		--	--
19.0533	25.1		24.0872	12		--	--		--	--		--	--
19.0665	24.8		24.1077	33		--	--		--	--		--	--
19.0796	25		24.1281	28		--	--		--	--		--	--
19.0927	22.7		24.1485	29		--	--		--	--		--	--
19.1059	23.1		24.169	22		--	--		--	--		--	--
19.119	24.2		24.1894	19		--	--		--	--		--	--
19.1321	22.5		24.2099	29		--	--		--	--		--	--
19.1452	25		24.2303	22		--	--		--	--		--	--
19.1584	23.4		24.2508	34		--	--		--	--		--	--
19.1715	26.3		24.2712	20		--	--		--	--		--	--
19.1846	23.3		24.2917	41		--	--		--	--		--	--
19.1978	23.9		24.3121	20		--	--		--	--		--	--
19.2109	24.5		24.3326	18		--	--		--	--		--	--
19.224	25.8		24.353	24		--	--		--	--		--	--
19.2371	23		24.3735	24		--	--		--	--		--	--
19.2503	24.8		24.3939	22		--	--		--	--		--	--
19.2634	24.9		24.4143	25		--	--		--	--		--	--
19.2765	23		24.4348	24		--	--		--	--		--	--
19.2897	22.7		24.4552	26		--	--		--	--		--	--
19.3028	26.3		24.4757	22		--	--		--	--		--	--
19.3159	25.3		24.4961	22		--	--		--	--		--	--
19.3291	23.4		24.5166	34		--	--		--	--		--	--
19.3422	21.3		24.537	19		--	--		--	--		--	--
19.3553	23.9		24.5575	25		--	--		--	--		--	--
19.3685	25.7		24.5779	24		--	--		--	--		--	--
19.3816	25		24.5984	21		--	--		--	--		--	--
19.3947	24.9		24.6188	23		--	--		--	--		--	--
19.4078	25.1		24.6393	29		--	--		--	--		--	--
19.421	24.6		24.6597	23		--	--		--	--		--	--
19.4341	24.6		24.6801	21		--	--		--	--		--	--
19.4472	24		24.7006	23		--	--		--	--		--	--
19.4604	24.5		24.721	23		--	--		--	--		--	--
19.4735	26.8		24.7415	30		--	--		--	--		--	--
19.4866	23.4		24.7619	21		--	--		--	--		--	--
19.4998	23.6		24.7824	25		--	--		--	--		--	--
19.5129	27		24.8028	23		--	--		--	--		--	--
19.526	27.5		24.8233	24		--	--		--	--		--	--
19.5391	30.1		24.8437	17		--	--		--	--		--	--
19.5523	28.9		24.8642	20		--	--		--	--		--	--
19.5654	29.1		24.8846	18		--	--		--	--		--	--
19.5785	30.6		24.905	20		--	--		--	--		--	--
19.5917	31.5		24.9255	16		--	--		--	--		--	--
19.6048	34.4		24.9459	18		--	--		--	--		--	--
19.6179	34		24.9664	19		--	--		--	--		--	--
19.6311	36.5		24.9868	23		--	--		--	--		--	--
19.6442	43.2		25.0073	27		--	--		--	--		--	--
19.6573	40.2		25.0277	25		--	--		--	--		--	--
19.6704	48.3		25.0482	22		--	--		--	--		--	--
19.6836	55.4		25.0686	15		--	--		--	--		--	--
19.6967	57.7		25.0891	20		--	--		--	--		--	--
19.7098	65.6		25.1095	27		--	--		--	--		--	--
19.723	64.2		25.13	21		--	--		--	--		--	--
19.7361	60.1		25.1504	19		--	--		--	--		--	--
19.7492	54.7		25.1708	20		--	--		--	--		--	--
19.7624	49.1		25.1913	25		--	--		--	--		--	--
19.7755	41.7		25.2117	19		--	--		--	--		--	--
19.7886	36.7		25.2322	26		--	--		--	--		--	--
19.8018	29.4		25.2526	26		--	--		--	--		--	--
19.8149	26.7		25.2731	31		--	--		--	--		--	--
19.828	25.1		25.2935	26		--	--		--	--		--	--
19.8411	23.1		25.314	27		--	--		--	--		--	--
19.8543	23.3		25.3344	25		--	--		--	--		--	--
19.8674	23.6		25.3549	22		--	--		--	--		--	--
19.8805	22.5		25.3753	32		--	--		--	--		--	--
19.8937	23.3		25.3957	21		--	--		--	--		--	--
19.9068	22.5		25.4162	22		--	--		--	--		--	--
19.9199	21.8		25.4366	22		--	--		--	--		--	--
19.9331	21.6		25.4571	12		--	--		--	--		--	--
19.9462	22.3		25.4775	22		--	--		--	--		--	--
19.9593	22.2		25.498	22		--	--		--	--		--	--
19.9724	24.3		25.5184	28		--	--		--	--		--	--
19.9856	22.6		25.5389	27		--	--		--	--		--	--
19.9987	23.3		25.5593	22		--	--		--	--		--	--
20.0118	23.6		25.5798	29		--	--		--	--		--	--
20.025	23.8		25.6002	19		--	--		--	--		--	--
20.0381	23.1		25.6207	24		--	--		--	--		--	--
20.0512	23.7		25.6411	25		--	--		--	--		--	--
20.0644	21.7		25.6615	26		--	--		--	--		--	--
20.0775	23.3		25.682	34		--	--		--	--		--	--
20.0906	22		25.7024	27		--	--		--	--		--	--
20.1038	20.8		25.7229	31		--	--		--	--		--	--
20.1169	21.6		25.7433	20		--	--		--	--		--	--
20.13	21.4		25.7638	32		--	--		--	--		--	--
20.1431	23.5		25.7842	21		--	--		--	--		--	--
20.1563	22.8		25.8047	22		--	--		--	--		--	--
20.1694	22.5		25.8251	29		--	--		--	--		--	--
20.1825	22		25.8456	22		--	--		--	--		--	--
20.1957	21.4		25.866	23		--	--		--	--		--	--
20.2088	20.9		25.8864	33		--	--		--	--		--	--
20.2219	22.9		25.9069	28		--	--		--	--		--	--
20.2351	22.6		25.9273	30		--	--		--	--		--	--
20.2482	22.3		25.9478	25		--	--		--	--		--	--
20.2613	23.3		25.9682	39		--	--		--	--		--	--
20.2745	23		25.9887	26		--	--		--	--		--	--
20.2876	22.3		26.0091	24		--	--		--	--		--	--
20.3007	24.9		26.0296	27		--	--		--	--		--	--
20.3138	21.6		26.05	35		--	--		--	--		--	--
20.327	23.8		26.0705	23		--	--		--	--		--	--
20.3401	24		26.0909	35		--	--		--	--		--	--
20.3532	21.9		26.1114	31		--	--		--	--		--	--
20.3664	24.4		26.1318	33		--	--		--	--		--	--
20.3795	22.8		26.1522	37		--	--		--	--		--	--
20.3926	23.1		26.1727	24		--	--		--	--		--	--
20.4058	23.6		26.1931	35		--	--		--	--		--	--
20.4189	25.3		26.2136	38		--	--		--	--		--	--
20.432	24.3		26.234	41		--	--		--	--		--	--
20.4451	21.1		26.2545	45		--	--		--	--		--	--
20.4583	23.2		26.2749	37		--	--		--	--		--	--
20.4714	22.6		26.2954	36		--	--		--	--		--	--
20.4845	21		26.3158	40		--	--		--	--		--	--
20.4977	20.3		26.3363	49		--	--		--	--		--	--
20.5108	22.3		26.3567	37		--	--		--	--		--	--
20.5239	23		26.3772	45		--	--		--	--		--	--
20.5371	23.2		26.3976	42		--	--		--	--		--	--
20.5502	22		26.418	36		--	--		--	--		--	--
20.5633	22.3		26.4385	39		--	--		--	--		--	--
20.5764	21.1		26.4589	43		--	--		--	--		--	--
20.5896	22.3		26.4794	56		--	--		--	--		--	--
20.6027	21.8		26.4998	48		--	--		--	--		--	--
20.6158	22.9		26.5203	47		--	--		--	--		--	--
20.629	24.1		26.5407	50		--	--		--	--		--	--
20.6421	21.7		26.5612	56		--	--		--	--		--	--
20.6552	20.5		26.5816	66		--	--		--	--		--	--
20.6684	21.5		26.6021	77		--	--		--	--		--	--
20.6815	21.6		26.6225	82		--	--		--	--		--	--
20.6946	23.2		26.6429	68		--	--		--	--		--	--
20.7078	22.6		26.6634	67		--	--		--	--		--	--
20.7209	22.2		26.6838	70		--	--		--	--		--	--
20.734	23.2		26.7043	90		--	--		--	--		--	--
20.7471	23.2		26.7247	59		--	--		--	--		--	--
20.7603	23.4		26.7452	61		--	--		--	--		--	--
20.7734	21.5		26.7656	72		--	--		--	--		--	--
20.7865	23.6		26.7861	71		--	--		--	--		--	--
20.7997	21		26.8065	88		--	--		--	--		--	--
20.8128	21.8		26.827	84		--	--		--	--		--	--
20.8259	23.7		26.8474	91		--	--		--	--		--	--
20.8391	21.4		26.8679	94		--	--		--	--		--	--
20.8522	20.9		26.8883	102		--	--		--	--		--	--
20.8653	20.4		26.9087	103		--	--		--	--		--	--
20.8784	21.8		26.9292	114		--	--		--	--		--	--
20.8916	21.4		26.9496	123		--	--		--	--		--	--
20.9047	22		26.9701	142		--	--		--	--		--	--
20.9178	22.2		26.9905	241		--	--		--	--		--	--
20.931	21.9		27.011	269		--	--		--	--		--	--
20.9441	21		27.0314	340		--	--		--	--		--	--
20.9572	23		27.0519	443		--	--		--	--		--	--
20.9703	22.3		27.0723	650		--	--		--	--		--	--
20.9835	24.5		27.0928	849		--	--		--	--		--	--
20.9966	21.2		27.1132	1293		--	--		--	--		--	--
21.0097	21		27.1336	1832		--	--		--	--		--	--
21.0229	21.5		27.1541	2412		--	--		--	--		--	--
21.036	22.1		27.1745	2279		--	--		--	--		--	--
21.0491	21.3		27.195	1843		--	--		--	--		--	--
21.0623	20.5		27.2154	1638		--	--		--	--		--	--
21.0754	23.2		27.2359	1462		--	--		--	--		--	--
21.0885	22.8		27.2563	1040		--	--		--	--		--	--
21.1016	22.9		27.2768	617		--	--		--	--		--	--
21.1148	23.4		27.2972	459		--	--		--	--		--	--
21.1279	21.2		27.3177	364		--	--		--	--		--	--
21.141	21.1		27.3381	248		--	--		--	--		--	--
21.1542	22.4		27.3586	205		--	--		--	--		--	--
21.1673	21.4		27.379	188		--	--		--	--		--	--
21.1804	20		27.3994	141		--	--		--	--		--	--
21.1936	21.9		27.4199	131		--	--		--	--		--	--
21.2067	20.4		27.4403	102		--	--		--	--		--	--
21.2198	22.6		27.4608	99		--	--		--	--		--	--
21.233	20.6		27.4812	70		--	--		--	--		--	--
21.2461	21.6		27.5017	78		--	--		--	--		--	--
21.2592	23		27.5221	58		--	--		--	--		--	--
21.2723	23.3		27.5426	75		--	--		--	--		--	--
21.2855	21.8		27.563	63		--	--		--	--		--	--
21.2986	19.7		27.5835	53		--	--		--	--		--	--
21.3117	21.5		27.6039	46		--	--		--	--		--	--
21.3249	20.5		27.6243	42		--	--		--	--		--	--
21.338	22.6		27.6448	52		--	--		--	--		--	--
21.3511	22.4		27.6652	51		--	--		--	--		--	--
21.3643	20.1		27.6857	32		--	--		--	--		--	--
21.3774	22.1		27.7061	37		--	--		--	--		--	--
21.3905	21		27.7266	38		--	--		--	--		--	--
21.4036	21.3		27.747	54		--	--		--	--		--	--
21.4168	23.9		27.7675	53		--	--		--	--		--	--
21.4299	22.5		27.7879	45		--	--		--	--		--	--
21.443	22.3		27.8084	37		--	--		--	--		--	--
21.4562	25.1		27.8288	38		--	--		--	--		--	--
21.4693	23.6		27.8493	48		--	--		--	--		--	--
21.4824	23.2		27.8697	42		--	--		--	--		--	--
21.4956	23.5		27.8901	32		--	--		--	--		--	--
21.5087	23.1		27.9106	31		--	--		--	--		--	--
21.5218	24.6		27.931	43		--	--		--	--		--	--
21.5349	22.1		27.9515	41		--	--		--	--		--	--
21.5481	22.9		27.9719	33		--	--		--	--		--	--
21.5612	27		27.9924	40		--	--		--	--		--	--
21.5743	26.4		28.0128	41		--	--		--	--		--	--
21.5875	25		28.0333	28		--	--		--	--		--	--
21.6006	27.4		28.0537	44		--	--		--	--		--	--
21.6137	26		28.0742	33		--	--		--	--		--	--
21.6269	28.7		28.0946	22		--	--		--	--		--	--
21.64	30		28.1151	31		--	--		--	--		--	--
21.6531	33		28.1355	35		--	--		--	--		--	--
21.6663	32.8		28.1559	24		--	--		--	--		--	--
21.6794	37		28.1764	32		--	--		--	--		--	--
21.6925	42.5		28.1968	32		--	--		--	--		--	--
21.7056	49.1		28.2173	33		--	--		--	--		--	--
21.7188	55.9		28.2377	20		--	--		--	--		--	--
21.7319	53.8		28.2582	28		--	--		--	--		--	--
21.745	60.9		28.2786	38		--	--		--	--		--	--
21.7582	55.2		28.2991	27		--	--		--	--		--	--
21.7713	43.3		28.3195	28		--	--		--	--		--	--
21.7844	41.4		28.34	43		--	--		--	--		--	--
21.7976	42		28.3604	38		--	--		--	--		--	--
21.8107	35.6		28.3808	36		--	--		--	--		--	--
21.8238	30.7		28.4013	31		--	--		--	--		--	--
21.837	26.1		28.4217	26		--	--		--	--		--	--
21.8501	26.1		28.4422	21		--	--		--	--		--	--
21.8632	22.8		28.4626	24		--	--		--	--		--	--
21.8763	22.4		28.4831	34		--	--		--	--		--	--
21.8895	24.1		28.5035	34		--	--		--	--		--	--
21.9026	22.6		28.524	38		--	--		--	--		--	--
21.9157	23.5		28.5444	23		--	--		--	--		--	--
21.9289	23.4		28.5649	32		--	--		--	--		--	--
21.942	22.3		28.5853	35		--	--		--	--		--	--
21.9551	22.1		28.6058	29		--	--		--	--		--	--
21.9683	21.7		28.6262	22		--	--		--	--		--	--
21.9814	21.2		28.6466	38		--	--		--	--		--	--
21.9945	21.3		28.6671	33		--	--		--	--		--	--
22.0076	21.3		28.6875	32		--	--		--	--		--	--
22.0208	21.4		28.708	21		--	--		--	--		--	--
22.0339	22.1		28.7284	31		--	--		--	--		--	--
22.047	21.4		28.7489	30		--	--		--	--		--	--
22.0602	21.6		28.7693	35		--	--		--	--		--	--
22.0733	21.1		28.7898	27		--	--		--	--		--	--
22.0864	21.8		28.8102	26		--	--		--	--		--	--
22.0996	19.6		28.8307	17		--	--		--	--		--	--
22.1127	19.6		28.8511	29		--	--		--	--		--	--
22.1258	21.1		28.8715	23		--	--		--	--		--	--
22.139	20.9		28.892	34		--	--		--	--		--	--
22.1521	22.4		28.9124	36		--	--		--	--		--	--
22.1652	23.7		28.9329	26		--	--		--	--		--	--
22.1783	23		28.9533	26		--	--		--	--		--	--
22.1915	23.4		28.9738	30		--	--		--	--		--	--
22.2046	20.2		28.9942	27		--	--		--	--		--	--
22.2177	21.1		29.0147	30		--	--		--	--		--	--
22.2309	21.9		29.0351	28		--	--		--	--		--	--
22.244	20.5		29.0556	41		--	--		--	--		--	--
22.2571	21.5		29.076	27		--	--		--	--		--	--
22.2703	18.4		29.0965	22		--	--		--	--		--	--
22.2834	21.8		29.1169	26		--	--		--	--		--	--
22.2965	20.5		29.1373	24		--	--		--	--		--	--
22.3096	21.2		29.1578	35		--	--		--	--		--	--
22.3228	23.2		29.1782	36		--	--		--	--		--	--
22.3359	19.6		29.1987	19		--	--		--	--		--	--
22.349	19.4		29.2191	16		--	--		--	--		--	--
22.3622	21.2		29.2396	26		--	--		--	--		--	--
22.3753	21.4		29.26	38		--	--		--	--		--	--
22.3884	20.3		29.2805	27		--	--		--	--		--	--
22.4016	21.2		29.3009	35		--	--		--	--		--	--
22.4147	21.6		29.3214	32		--	--		--	--		--	--
22.4278	21.7		29.3418	23		--	--		--	--		--	--
22.4409	20.9		29.3622	29		--	--		--	--		--	--
22.4541	21.6		29.3827	34		--	--		--	--		--	--
22.4672	18.7		29.4031	32		--	--		--	--		--	--
22.4803	20.7		29.4236	35		--	--		--	--		--	--
22.4935	19.3		29.444	37		--	--		--	--		--	--
22.5066	21.6		29.4645	22		--	--		--	--		--	--
22.5197	19.7		29.4849	27		--	--		--	--		--	--
22.5329	21.1		29.5054	36		--	--		--	--		--	--
22.546	21.4		29.5258	20		--	--		--	--		--	--
22.5591	20.4		29.5463	26		--	--		--	--		--	--
22.5723	21.7		29.5667	34		--	--		--	--		--	--
22.5854	20		29.5872	20		--	--		--	--		--	--
22.5985	19.9		29.6076	32		--	--		--	--		--	--
22.6116	21		29.628	30		--	--		--	--		--	--
22.6248	19.6		29.6485	21		--	--		--	--		--	--
22.6379	22.5		29.6689	34		--	--		--	--		--	--
22.651	21		29.6894	40		--	--		--	--		--	--
22.6642	21.2		29.7098	28		--	--		--	--		--	--
22.6773	19.6		29.7303	30		--	--		--	--		--	--
22.6904	20.6		29.7507	36		--	--		--	--		--	--
22.7035	21.4		29.7712	32		--	--		--	--		--	--
22.7167	18.9		29.7916	33		--	--		--	--		--	--
22.7298	20.8		29.8121	23		--	--		--	--		--	--
22.7429	21		29.8325	37		--	--		--	--		--	--
22.7561	20.3		29.853	32		--	--		--	--		--	--
22.7692	19.8		29.8734	39		--	--		--	--		--	--
22.7823	19.7		29.8938	29		--	--		--	--		--	--
22.7955	20.2		29.9143	33		--	--		--	--		--	--
22.8086	18.3		29.9347	35		--	--		--	--		--	--
22.8217	20.3		29.9552	35		--	--		--	--		--	--
22.8348	22.2		29.9756	35		--	--		--	--		--	--
22.848	20.7		29.9961	37		--	--		--	--		--	--
22.8611	19.3		30.0165	32		--	--		--	--		--	--
22.8742	19.1		30.037	48		--	--		--	--		--	--
22.8874	21		30.0574	48		--	--		--	--		--	--
22.9005	19.6		30.0779	39		--	--		--	--		--	--
22.9136	20.7		30.0983	40		--	--		--	--		--	--
22.9268	20.2		30.1187	50		--	--		--	--		--	--
22.9399	20.7		30.1392	36		--	--		--	--		--	--
22.953	21.8		30.1596	48		--	--		--	--		--	--
22.9661	20.6		30.1801	52		--	--		--	--		--	--
22.9793	20.7		30.2005	46		--	--		--	--		--	--
22.9924	21.1		30.221	60		--	--		--	--		--	--
23.0055	19.7		30.2414	55		--	--		--	--		--	--
23.0187	20.6		30.2619	36		--	--		--	--		--	--
23.0318	19.7		30.2823	38		--	--		--	--		--	--
23.0449	19.5		30.3028	47		--	--		--	--		--	--
23.0581	20.1		30.3232	42		--	--		--	--		--	--
23.0712	21.1		30.3437	40		--	--		--	--		--	--
23.0843	19.8		30.3641	45		--	--		--	--		--	--
23.0975	20		30.3845	50		--	--		--	--		--	--
23.1106	19.8		30.405	32		--	--		--	--		--	--
23.1237	20.5		30.4254	28		--	--		--	--		--	--
23.1368	22.6		30.4459	24		--	--		--	--		--	--
23.15	21.1		30.4663	39		--	--		--	--		--	--
23.1631	20.6		30.4868	28		--	--		--	--		--	--
23.1762	20.3		30.5072	38		--	--		--	--		--	--
23.1894	19.2		30.5277	35		--	--		--	--		--	--
23.2025	20.6		30.5481	28		--	--		--	--		--	--
23.2156	19.4		30.5686	23		--	--		--	--		--	--
23.2288	19.5		30.589	35		--	--		--	--		--	--
23.2419	20.2		30.6094	34		--	--		--	--		--	--
23.255	20.7		30.6299	27		--	--		--	--		--	--
23.2681	19.7		30.6503	36		--	--		--	--		--	--
23.2813	20.2		30.6708	32		--	--		--	--		--	--
23.2944	21.3		30.6912	33		--	--		--	--		--	--
23.3075	21.1		30.7117	33		--	--		--	--		--	--
23.3207	20.7		30.7321	23		--	--		--	--		--	--
23.3338	20.1		30.7526	38		--	--		--	--		--	--
23.3469	20.4		30.773	22		--	--		--	--		--	--
23.3601	20.1		30.7935	24		--	--		--	--		--	--
23.3732	21.3		30.8139	19		--	--		--	--		--	--
23.3863	20.7		30.8344	25		--	--		--	--		--	--
23.3995	19.8		30.8548	34		--	--		--	--		--	--
23.4126	19.2		30.8752	19		--	--		--	--		--	--
23.4257	18.7		30.8957	29		--	--		--	--		--	--
23.4388	17.8		30.9161	26		--	--		--	--		--	--
23.452	19.9		30.9366	25		--	--		--	--		--	--
23.4651	22.2		30.957	32		--	--		--	--		--	--
23.4782	18.8		30.9775	18		--	--		--	--		--	--
23.4914	20.4		30.9979	23		--	--		--	--		--	--
23.5045	20.6		31.0184	25		--	--		--	--		--	--
23.5176	19.4		31.0388	28		--	--		--	--		--	--
23.5308	19.1		31.0593	31		--	--		--	--		--	--
23.5439	19.2		31.0797	17		--	--		--	--		--	--
23.557	21.3		31.1001	36		--	--		--	--		--	--
23.5702	22.2		31.1206	33		--	--		--	--		--	--
23.5833	22		31.141	26		--	--		--	--		--	--
23.5964	21.4		31.1615	33		--	--		--	--		--	--
23.6095	22.2		31.1819	32		--	--		--	--		--	--
23.6227	24		31.2024	27		--	--		--	--		--	--
23.6358	22.8		31.2228	33		--	--		--	--		--	--
23.6489	22.8		31.2433	19		--	--		--	--		--	--
23.6621	23		31.2637	16		--	--		--	--		--	--
23.6752	25.2		31.2842	22		--	--		--	--		--	--
23.6883	24.1		31.3046	24		--	--		--	--		--	--
23.7015	25.5		31.3251	27		--	--		--	--		--	--
23.7146	26		31.3455	19		--	--		--	--		--	--
23.7277	27		31.3659	29		--	--		--	--		--	--
23.7408	31.6		31.3864	16		--	--		--	--		--	--
23.754	29.1		31.4068	23		--	--		--	--		--	--
23.7671	32		31.4273	35		--	--		--	--		--	--
23.7802	34.5		31.4477	35		--	--		--	--		--	--
23.7934	37.4		31.4682	23		--	--		--	--		--	--
23.8065	41.8		31.4886	26		--	--		--	--		--	--
23.8196	42.9		31.5091	29		--	--		--	--		--	--
23.8328	45.8		31.5295	25		--	--		--	--		--	--
23.8459	50.9		31.55	31		--	--		--	--		--	--
23.859	58.8		31.5704	17		--	--		--	--		--	--
23.8721	61.6		31.5909	21		--	--		--	--		--	--
23.8853	60.9		31.6113	20		--	--		--	--		--	--
23.8984	59.1		31.6317	17		--	--		--	--		--	--
23.9115	61.6		31.6522	29		--	--		--	--		--	--
23.9247	55.9		31.6726	28		--	--		--	--		--	--
23.9378	54.1		31.6931	23		--	--		--	--		--	--
23.9509	51.5		31.7135	23		--	--		--	--		--	--
23.9641	48.9		31.734	19		--	--		--	--		--	--
23.9772	41.4		31.7544	22		--	--		--	--		--	--
23.9903	37.1		31.7749	26		--	--		--	--		--	--
24.0035	39.3		31.7953	24		--	--		--	--		--	--
24.0166	37.9		31.8158	20		--	--		--	--		--	--
24.0297	33.1		31.8362	21		--	--		--	--		--	--
24.0428	31.5		31.8566	27		--	--		--	--		--	--
24.056	32.9		31.8771	23		--	--		--	--		--	--
24.0691	31.9		31.8975	22		--	--		--	--		--	--
24.0822	29.6		31.918	25		--	--		--	--		--	--
24.0954	33.9		31.9384	18		--	--		--	--		--	--
24.1085	34.9		31.9589	34		--	--		--	--		--	--
24.1216	31.4		31.9793	34		--	--		--	--		--	--
24.1348	29.4		31.9998	15		--	--		--	--		--	--
24.1479	31.1		32.0202	28		--	--		--	--		--	--
24.161	30.6		32.0407	23		--	--		--	--		--	--
24.1741	29		32.0611	20		--	--		--	--		--	--
24.1873	25.3		32.0816	23		--	--		--	--		--	--
24.2004	26.4		32.102	22		--	--		--	--		--	--
24.2135	24.8		32.1224	22		--	--		--	--		--	--
24.2267	23		32.1429	24		--	--		--	--		--	--
24.2398	22.9		32.1633	20		--	--		--	--		--	--
24.2529	24.6		32.1838	25		--	--		--	--		--	--
24.266	23.7		32.2042	22		--	--		--	--		--	--
24.2792	25		32.2247	33		--	--		--	--		--	--
24.2923	22.8		32.2451	19		--	--		--	--		--	--
24.3054	26.1		32.2656	20		--	--		--	--		--	--
24.3186	22.6		32.286	25		--	--		--	--		--	--
24.3317	24.8		32.3065	34		--	--		--	--		--	--
24.3448	24		32.3269	26		--	--		--	--		--	--
24.358	29.1		32.3473	23		--	--		--	--		--	--
24.3711	25.7		32.3678	25		--	--		--	--		--	--
24.3842	29.4		32.3882	14		--	--		--	--		--	--
24.3974	32.5		32.4087	30		--	--		--	--		--	--
24.4105	32.1		32.4291	18		--	--		--	--		--	--
24.4236	36.2		32.4496	16		--	--		--	--		--	--
24.4367	41		32.47	26		--	--		--	--		--	--
24.4499	46.6		32.4905	30		--	--		--	--		--	--
24.463	53		32.5109	25		--	--		--	--		--	--
24.4761	59.3		32.5314	24		--	--		--	--		--	--
24.4893	66.7		32.5518	29		--	--		--	--		--	--
24.5024	84		32.5723	21		--	--		--	--		--	--
24.5155	100.5		32.5927	24		--	--		--	--		--	--
24.5287	122.4		32.6131	27		--	--		--	--		--	--
24.5418	131.6		32.6336	32		--	--		--	--		--	--
24.5549	127.1		32.654	31		--	--		--	--		--	--
24.568	103.9		32.6745	36		--	--		--	--		--	--
24.5812	90.1		32.6949	37		--	--		--	--		--	--
24.5943	78.7		32.7154	39		--	--		--	--		--	--
24.6074	82.5		32.7358	50		--	--		--	--		--	--
24.6206	72		32.7563	41		--	--		--	--		--	--
24.6337	51.8		32.7767	48		--	--		--	--		--	--
24.6468	33.4		32.7972	37		--	--		--	--		--	--
24.66	26.6		32.8176	42		--	--		--	--		--	--
24.6731	27.4		32.838	34		--	--		--	--		--	--
24.6862	24.3		32.8585	31		--	--		--	--		--	--
24.6993	25.3		32.8789	36		--	--		--	--		--	--
24.7125	22.7		32.8994	29		--	--		--	--		--	--
24.7256	22.3		32.9198	26		--	--		--	--		--	--
24.7387	20.9		32.9403	34		--	--		--	--		--	--
24.7519	20.5		32.9607	34		--	--		--	--		--	--
24.765	21.7		32.9812	18		--	--		--	--		--	--
24.7781	22		33.0016	27		--	--		--	--		--	--
24.7913	21.7		33.0221	31		--	--		--	--		--	--
24.8044	19.8		33.0425	31		--	--		--	--		--	--
24.8175	18.6		33.063	31		--	--		--	--		--	--
24.8306	21		33.0834	29		--	--		--	--		--	--
24.8438	20.6		33.1038	34		--	--		--	--		--	--
24.8569	21		33.1243	19		--	--		--	--		--	--
24.87	21.2		33.1447	23		--	--		--	--		--	--
24.8832	19.3		33.1652	23		--	--		--	--		--	--
24.8963	20.5		33.1856	25		--	--		--	--		--	--
24.9094	19.8		33.2061	24		--	--		--	--		--	--
24.9226	19.6		33.2265	28		--	--		--	--		--	--
24.9357	19.6		33.247	45		--	--		--	--		--	--
24.9488	20.1		33.2674	35		--	--		--	--		--	--
24.962	20.9		33.2879	27		--	--		--	--		--	--
24.9751	19.8		33.3083	28		--	--		--	--		--	--
24.9882	18.9		33.3288	28		--	--		--	--		--	--
25.0013	19.5		33.3492	35		--	--		--	--		--	--
25.0145	20.5		33.3696	31		--	--		--	--		--	--
25.0276	19.7		33.3901	30		--	--		--	--		--	--
25.0407	18.9		33.4105	33		--	--		--	--		--	--
25.0539	20.4		33.431	36		--	--		--	--		--	--
25.067	19.9		33.4514	26		--	--		--	--		--	--
25.0801	19.7		33.4719	27		--	--		--	--		--	--
25.0933	19.5		33.4923	37		--	--		--	--		--	--
25.1064	18.2		33.5128	44		--	--		--	--		--	--
25.1195	21.6		33.5332	43		--	--		--	--		--	--
25.1327	21.6		33.5537	60		--	--		--	--		--	--
25.1458	21.4		33.5741	85		--	--		--	--		--	--
25.1589	20		33.5945	79		--	--		--	--		--	--
25.172	20.8		33.615	118		--	--		--	--		--	--
25.1852	23.1		33.6354	104		--	--		--	--		--	--
25.1983	22.7		33.6559	155		--	--		--	--		--	--
25.2114	23.1		33.6763	157		--	--		--	--		--	--
25.2246	25.5		33.6968	131		--	--		--	--		--	--
25.2377	27.4		33.7172	112		--	--		--	--		--	--
25.2508	26.8		33.7377	87		--	--		--	--		--	--
25.264	29.8		33.7581	88		--	--		--	--		--	--
25.2771	33.2		33.7786	78		--	--		--	--		--	--
25.2902	33.7		33.799	40		--	--		--	--		--	--
25.3033	36.8		33.8195	60		--	--		--	--		--	--
25.3165	33		33.8399	34		--	--		--	--		--	--
25.3296	28.2		33.8603	46		--	--		--	--		--	--
25.3427	28.5		33.8808	37		--	--		--	--		--	--
25.3559	27.4		33.9012	31		--	--		--	--		--	--
25.369	28		33.9217	24		--	--		--	--		--	--
25.3821	25.8		33.9421	32		--	--		--	--		--	--
25.3953	25		33.9626	30		--	--		--	--		--	--
25.4084	23.4		33.983	28		--	--		--	--		--	--
25.4215	21		34.0035	20		--	--		--	--		--	--
25.4347	21.1		34.0239	29		--	--		--	--		--	--
25.4478	22.2		34.0444	32		--	--		--	--		--	--
25.4609	23.4		34.0648	29		--	--		--	--		--	--
25.474	24.6		34.0852	30		--	--		--	--		--	--
25.4872	24		34.1057	31		--	--		--	--		--	--
25.5003	25.8		34.1261	35		--	--		--	--		--	--
25.5134	28.7		34.1466	23		--	--		--	--		--	--
25.5266	30.7		34.167	28		--	--		--	--		--	--
25.5397	32.2		34.1875	29		--	--		--	--		--	--
25.5528	34.8		34.2079	32		--	--		--	--		--	--
25.566	36.7		34.2284	25		--	--		--	--		--	--
25.5791	43.4		34.2488	27		--	--		--	--		--	--
25.5922	45.7		34.2693	30		--	--		--	--		--	--
25.6053	54.8		34.2897	23		--	--		--	--		--	--
25.6185	62.1		34.3102	26		--	--		--	--		--	--
25.6316	74.8		34.3306	24		--	--		--	--		--	--
25.6447	81		34.351	24		--	--		--	--		--	--
25.6579	97.8		34.3715	23		--	--		--	--		--	--
25.671	114		34.3919	21		--	--		--	--		--	--
25.6841	146.1		34.4124	23		--	--		--	--		--	--
25.6973	176.4		34.4328	25		--	--		--	--		--	--
25.7104	230.1		34.4533	31		--	--		--	--		--	--
25.7235	283.3		34.4737	24		--	--		--	--		--	--
25.7366	316.4		34.4942	17		--	--		--	--		--	--
25.7498	298.4		34.5146	23		--	--		--	--		--	--
25.7629	216		34.5351	26		--	--		--	--		--	--
25.776	169		34.5555	22		--	--		--	--		--	--
25.7892	167.9		34.5759	23		--	--		--	--		--	--
25.8023	165.4		34.5964	27		--	--		--	--		--	--
25.8154	142.6		34.6168	27		--	--		--	--		--	--
25.8286	98.4		34.6373	24		--	--		--	--		--	--
25.8417	57.4		34.6577	19		--	--		--	--		--	--
25.8548	38.6		34.6782	28		--	--		--	--		--	--
25.868	32.7		34.6986	20		--	--		--	--		--	--
25.8811	29.7		34.7191	29		--	--		--	--		--	--
25.8942	27.1		34.7395	23		--	--		--	--		--	--
25.9073	26.4		34.76	24		--	--		--	--		--	--
25.9205	24.9		34.7804	16		--	--		--	--		--	--
25.9336	23.9		34.8009	26		--	--		--	--		--	--
25.9467	25.9		34.8213	34		--	--		--	--		--	--
25.9599	24.2		34.8417	22		--	--		--	--		--	--
25.973	25.9		34.8622	26		--	--		--	--		--	--
25.9861	22.7		34.8826	31		--	--		--	--		--	--
25.9992	23.4		34.9031	27		--	--		--	--		--	--
26.0124	23.2		34.9235	33		--	--		--	--		--	--
26.0255	23.9		34.944	23		--	--		--	--		--	--
26.0386	23.5		34.9644	39		--	--		--	--		--	--
26.0518	24.3		34.9849	33		--	--		--	--		--	--
26.0649	21.8		35.0053	27		--	--		--	--		--	--
26.078	22.5		35.0258	28		--	--		--	--		--	--
26.0912	19.9		35.0462	31		--	--		--	--		--	--
26.1043	20.9		35.0667	16		--	--		--	--		--	--
26.1174	22.2		35.0871	25		--	--		--	--		--	--
26.1305	21.7		35.1075	30		--	--		--	--		--	--
26.1437	22.4		35.128	26		--	--		--	--		--	--
26.1568	23.1		35.1484	34		--	--		--	--		--	--
26.1699	21.3		35.1689	39		--	--		--	--		--	--
26.1831	21.6		35.1893	55		--	--		--	--		--	--
26.1962	20.7		35.2098	42		--	--		--	--		--	--
26.2093	22.4		35.2302	73		--	--		--	--		--	--
26.2225	21		35.2507	113		--	--		--	--		--	--
26.2356	20.8		35.2711	103		--	--		--	--		--	--
26.2487	20.9		35.2916	117		--	--		--	--		--	--
26.2619	20.9		35.312	88		--	--		--	--		--	--
26.275	18.2		35.3324	80		--	--		--	--		--	--
26.2881	20.7		35.3529	59		--	--		--	--		--	--
26.3012	19.2		35.3733	68		--	--		--	--		--	--
26.3144	21.2		35.3938	75		--	--		--	--		--	--
26.3275	21		35.4142	58		--	--		--	--		--	--
26.3406	20		35.4347	46		--	--		--	--		--	--
26.3538	22.9		35.4551	27		--	--		--	--		--	--
26.3669	20.7		35.4756	42		--	--		--	--		--	--
26.38	20.5		35.496	33		--	--		--	--		--	--
26.3932	21.3		35.5165	24		--	--		--	--		--	--
26.4063	21.8		35.5369	29		--	--		--	--		--	--
26.4194	22.2		35.5574	39		--	--		--	--		--	--
26.4325	20.3		35.5778	27		--	--		--	--		--	--
26.4457	21.6		35.5982	29		--	--		--	--		--	--
26.4588	20.7		35.6187	34		--	--		--	--		--	--
26.4719	21.1		35.6391	24		--	--		--	--		--	--
26.4851	22		35.6596	31		--	--		--	--		--	--
26.4982	22.8		35.68	35		--	--		--	--		--	--
26.5113	20.9		35.7005	26		--	--		--	--		--	--
26.5245	22.3		35.7209	19		--	--		--	--		--	--
26.5376	23.2		35.7414	22		--	--		--	--		--	--
26.5507	22.4		35.7618	16		--	--		--	--		--	--
26.5638	23.7		35.7823	29		--	--		--	--		--	--
26.577	23.5		35.8027	35		--	--		--	--		--	--
26.5901	26.3		35.8231	28		--	--		--	--		--	--
26.6032	24.8		35.8436	29		--	--		--	--		--	--
26.6164	24.3		35.864	25		--	--		--	--		--	--
26.6295	26		35.8845	23		--	--		--	--		--	--
26.6426	30.5		35.9049	27		--	--		--	--		--	--
26.6558	30.5		35.9254	35		--	--		--	--		--	--
26.6689	31.8		35.9458	31		--	--		--	--		--	--
26.682	31.3		35.9663	41		--	--		--	--		--	--
26.6952	36.4		35.9867	40		--	--		--	--		--	--
26.7083	41.1		36.0072	47		--	--		--	--		--	--
26.7214	47		36.0276	43		--	--		--	--		--	--
26.7345	52.4		36.0481	40		--	--		--	--		--	--
26.7477	59.8		36.0685	34		--	--		--	--		--	--
26.7608	64.8		36.0889	43		--	--		--	--		--	--
26.7739	75		36.1094	35		--	--		--	--		--	--
26.7871	88		36.1298	38		--	--		--	--		--	--
26.8002	109		36.1503	24		--	--		--	--		--	--
26.8133	123.4		36.1707	35		--	--		--	--		--	--
26.8265	155		36.1912	33		--	--		--	--		--	--
26.8396	188.1		36.2116	33		--	--		--	--		--	--
26.8527	226.3		36.2321	25		--	--		--	--		--	--
26.8658	307.1		36.2525	34		--	--		--	--		--	--
26.879	375.1		36.273	30		--	--		--	--		--	--
26.8921	440.2		36.2934	29		--	--		--	--		--	--
26.9052	460		36.3138	31		--	--		--	--		--	--
26.9184	428.2		36.3343	34		--	--		--	--		--	--
26.9315	371.3		36.3547	36		--	--		--	--		--	--
26.9446	301.3		36.3752	33		--	--		--	--		--	--
26.9578	269.3		36.3956	29		--	--		--	--		--	--
26.9709	249.4		36.4161	31		--	--		--	--		--	--
26.984	209.8		36.4365	48		--	--		--	--		--	--
26.9972	165.9		36.457	34		--	--		--	--		--	--
27.0103	118.6		36.4774	40		--	--		--	--		--	--
27.0234	75.9		36.4979	47		--	--		--	--		--	--
27.0365	55.9		36.5183	50		--	--		--	--		--	--
27.0497	43.1		36.5388	58		--	--		--	--		--	--
27.0628	42.4		36.5592	77		--	--		--	--		--	--
27.0759	40.9		36.5796	85		--	--		--	--		--	--
27.0891	40.2		36.6001	81		--	--		--	--		--	--
27.1022	41.1		36.6205	78		--	--		--	--		--	--
27.1153	46.5		36.641	71		--	--		--	--		--	--
27.1285	50		36.6614	61		--	--		--	--		--	--
27.1416	57.3		36.6819	52		--	--		--	--		--	--
27.1547	66.8		36.7023	57		--	--		--	--		--	--
27.1678	72.1		36.7228	54		--	--		--	--		--	--
27.181	84.6		36.7432	50		--	--		--	--		--	--
27.1941	99.4		36.7637	43		--	--		--	--		--	--
27.2072	118.4		36.7841	31		--	--		--	--		--	--
27.2204	134		36.8046	24		--	--		--	--		--	--
27.2335	166.4		36.825	46		--	--		--	--		--	--
27.2466	202.9		36.8454	30		--	--		--	--		--	--
27.2598	232.9		36.8659	34		--	--		--	--		--	--
27.2729	293.5		36.8863	36		--	--		--	--		--	--
27.286	361.5		36.9068	42		--	--		--	--		--	--
27.2992	443.5		36.9272	32		--	--		--	--		--	--
27.3123	536.1		36.9477	48		--	--		--	--		--	--
27.3254	704.5		36.9681	42		--	--		--	--		--	--
27.3385	905.8		36.9886	33		--	--		--	--		--	--
27.3517	1186.8		37.009	47		--	--		--	--		--	--
27.3648	1418.9		37.0295	64		--	--		--	--		--	--
27.3779	1559		37.0499	66		--	--		--	--		--	--
27.3911	1357.8		37.0703	65		--	--		--	--		--	--
27.4042	991		37.0908	91		--	--		--	--		--	--
27.4173	781.3		37.1112	108		--	--		--	--		--	--
27.4305	768.4		37.1317	139		--	--		--	--		--	--
27.4436	784.9		37.1521	176		--	--		--	--		--	--
27.4567	689.8		37.1726	247		--	--		--	--		--	--
27.4698	439.6		37.193	279		--	--		--	--		--	--
27.483	246.9		37.2135	258		--	--		--	--		--	--
27.4961	138		37.2339	195		--	--		--	--		--	--
27.5092	95.9		37.2544	162		--	--		--	--		--	--
27.5224	72		37.2748	153		--	--		--	--		--	--
27.5355	59.6		37.2953	164		--	--		--	--		--	--
27.5486	53.3		37.3157	122		--	--		--	--		--	--
27.5617	47.1		37.3361	95		--	--		--	--		--	--
27.5749	43.9		37.3566	84		--	--		--	--		--	--
27.588	41.4		37.377	68		--	--		--	--		--	--
27.6011	37.1		37.3975	66		--	--		--	--		--	--
27.6143	37.6		37.4179	49		--	--		--	--		--	--
27.6274	30.7		37.4384	51		--	--		--	--		--	--
27.6405	34.5		37.4588	35		--	--		--	--		--	--
27.6537	30		37.4793	58		--	--		--	--		--	--
27.6668	30.3		37.4997	45		--	--		--	--		--	--
27.6799	34.1		37.5202	56		--	--		--	--		--	--
27.6931	31.6		37.5406	67		--	--		--	--		--	--
27.7062	31.6		37.561	63		--	--		--	--		--	--
27.7193	32.2		37.5815	54		--	--		--	--		--	--
27.7325	30.3		37.6019	47		--	--		--	--		--	--
27.7456	33.2		37.6224	65		--	--		--	--		--	--
27.7587	31.8		37.6428	59		--	--		--	--		--	--
27.7718	34.3		37.6633	74		--	--		--	--		--	--
27.785	36.2		37.6837	70		--	--		--	--		--	--
27.7981	34.8		37.7042	72		--	--		--	--		--	--
27.8112	41.4		37.7246	91		--	--		--	--		--	--
27.8244	45.3		37.7451	103		--	--		--	--		--	--
27.8375	50.3		37.7655	92		--	--		--	--		--	--
27.8506	54.5		37.786	126		--	--		--	--		--	--
27.8637	63.1		37.8064	119		--	--		--	--		--	--
27.8769	69.3		37.8268	184		--	--		--	--		--	--
27.89	83.3		37.8473	199		--	--		--	--		--	--
27.9031	99.3		37.8677	253		--	--		--	--		--	--
27.9163	113.6		37.8882	331		--	--		--	--		--	--
27.9294	142.4		37.9086	447		--	--		--	--		--	--
27.9425	164.8		37.9291	539		--	--		--	--		--	--
27.9557	210.6		37.9495	631		--	--		--	--		--	--
27.9688	266.6		37.97	556		--	--		--	--		--	--
27.9819	327.5		37.9904	499		--	--		--	--		--	--
27.995	357		38.0109	422		--	--		--	--		--	--
28.0082	309		38.0313	427		--	--		--	--		--	--
28.0213	219.4		38.0517	412		--	--		--	--		--	--
28.0344	183.4		38.0722	334		--	--		--	--		--	--
28.0476	188.3		38.0926	262		--	--		--	--		--	--
28.0607	184.5		38.1131	184		--	--		--	--		--	--
28.0738	170.2		38.1335	172		--	--		--	--		--	--
28.087	111.3		38.154	132		--	--		--	--		--	--
28.1001	70.5		38.1744	119		--	--		--	--		--	--
28.1132	44.6		38.1949	113		--	--		--	--		--	--
28.1264	35.8		38.2153	82		--	--		--	--		--	--
28.1395	31.2		38.2358	81		--	--		--	--		--	--
28.1526	27.8		38.2562	75		--	--		--	--		--	--
28.1657	26.4		38.2767	63		--	--		--	--		--	--
28.1789	24.7		38.2971	64		--	--		--	--		--	--
28.192	24.8		38.3175	57		--	--		--	--		--	--
28.2051	24.7		38.338	58		--	--		--	--		--	--
28.2183	23.5		38.3584	54		--	--		--	--		--	--
28.2314	21.1		38.3789	44		--	--		--	--		--	--
28.2445	22.8		38.3993	46		--	--		--	--		--	--
28.2577	22.3		38.4198	45		--	--		--	--		--	--
28.2708	20.9		38.4402	34		--	--		--	--		--	--
28.2839	20.6		38.4607	37		--	--		--	--		--	--
28.297	21.5		38.4811	31		--	--		--	--		--	--
28.3102	20.9		38.5016	39		--	--		--	--		--	--
28.3233	20.2		38.522	46		--	--		--	--		--	--
28.3364	21.8		38.5425	42		--	--		--	--		--	--
28.3496	18.6		38.5629	49		--	--		--	--		--	--
28.3627	19.3		38.5833	38		--	--		--	--		--	--
28.3758	21.3		38.6038	34		--	--		--	--		--	--
28.389	20.7		38.6242	34		--	--		--	--		--	--
28.4021	20.4		38.6447	37		--	--		--	--		--	--
28.4152	19.3		38.6651	35		--	--		--	--		--	--
28.4283	21.3		38.6856	40		--	--		--	--		--	--
28.4415	19.4		38.706	34		--	--		--	--		--	--
28.4546	20.3		38.7265	36		--	--		--	--		--	--
28.4677	19.5		38.7469	29		--	--		--	--		--	--
28.4809	21.6		38.7674	36		--	--		--	--		--	--
28.494	18.9		38.7878	43		--	--		--	--		--	--
28.5071	19.5		38.8082	39		--	--		--	--		--	--
28.5203	19.5		38.8287	40		--	--		--	--		--	--
28.5334	18.5		38.8491	31		--	--		--	--		--	--
28.5465	19.8		38.8696	40		--	--		--	--		--	--
28.5597	21.9		38.89	25		--	--		--	--		--	--
28.5728	21		38.9105	26		--	--		--	--		--	--
28.5859	18.8		38.9309	33		--	--		--	--		--	--
28.599	19		38.9514	26		--	--		--	--		--	--
28.6122	17.9		38.9718	43		--	--		--	--		--	--
28.6253	18.6		38.9923	36		--	--		--	--		--	--
28.6384	20.9		39.0127	31		--	--		--	--		--	--
28.6516	19.7		39.0332	28		--	--		--	--		--	--
28.6647	17.4		39.0536	27		--	--		--	--		--	--
28.6778	18.5		39.074	41		--	--		--	--		--	--
28.691	19		39.0945	37		--	--		--	--		--	--
28.7041	20.4		39.1149	44		--	--		--	--		--	--
28.7172	18		39.1354	34		--	--		--	--		--	--
28.7304	19		39.1558	45		--	--		--	--		--	--
28.7435	20.2		39.1763	40		--	--		--	--		--	--
28.7566	17.3		39.1967	45		--	--		--	--		--	--
28.7697	18.1		39.2172	48		--	--		--	--		--	--
28.7829	19.8		39.2376	32		--	--		--	--		--	--
28.796	20.4		39.2581	53		--	--		--	--		--	--
28.8091	18.1		39.2785	45		--	--		--	--		--	--
28.8223	19.5		39.2989	72		--	--		--	--		--	--
28.8354	18.6		39.3194	66		--	--		--	--		--	--
28.8485	18.3		39.3398	57		--	--		--	--		--	--
28.8617	19.1		39.3603	85		--	--		--	--		--	--
28.8748	19.7		39.3807	79		--	--		--	--		--	--
28.8879	20.2		39.4012	82		--	--		--	--		--	--
28.901	18.1		39.4216	101		--	--		--	--		--	--
28.9142	20.1		39.4421	114		--	--		--	--		--	--
28.9273	17.3		39.4625	119		--	--		--	--		--	--
28.9404	21		39.483	164		--	--		--	--		--	--
28.9536	20.2		39.5034	200		--	--		--	--		--	--
28.9667	19.2		39.5239	254		--	--		--	--		--	--
28.9798	20		39.5443	347		--	--		--	--		--	--
28.993	18.3		39.5647	436		--	--		--	--		--	--
29.0061	19.6		39.5852	642		--	--		--	--		--	--
29.0192	19		39.6056	720		--	--		--	--		--	--
29.0323	19.8		39.6261	674		--	--		--	--		--	--
29.0455	19.8		39.6465	602		--	--		--	--		--	--
29.0586	20.5		39.667	464		--	--		--	--		--	--
29.0717	20.4		39.6874	454		--	--		--	--		--	--
29.0849	20.8		39.7079	513		--	--		--	--		--	--
29.098	20.4		39.7283	412		--	--		--	--		--	--
29.1111	20.4		39.7488	288		--	--		--	--		--	--
29.1243	21.5		39.7692	220		--	--		--	--		--	--
29.1374	22.5		39.7896	186		--	--		--	--		--	--
29.1505	20		39.8101	135		--	--		--	--		--	--
29.1637	23.2		39.8305	102		--	--		--	--		--	--
29.1768	23.3		39.851	104		--	--		--	--		--	--
29.1899	23.3		39.8714	81		--	--		--	--		--	--
29.203	25.3		39.8919	72		--	--		--	--		--	--
29.2162	26.6		39.9123	52		--	--		--	--		--	--
29.2293	26.9		39.9328	47		--	--		--	--		--	--
29.2424	29		39.9532	42		--	--		--	--		--	--
29.2556	29.9		39.9737	51		--	--		--	--		--	--
29.2687	33.3		39.9941	48		--	--		--	--		--	--
29.2818	34.1		40.0146	46		--	--		--	--		--	--
29.295	38.5		40.035	40		--	--		--	--		--	--
29.3081	39.4		40.0554	40		--	--		--	--		--	--
29.3212	41.8		40.0759	37		--	--		--	--		--	--
29.3343	48.1		40.0963	41		--	--		--	--		--	--
29.3475	48.5		40.1168	35		--	--		--	--		--	--
29.3606	51		40.1372	46		--	--		--	--		--	--
29.3737	55.1		40.1577	31		--	--		--	--		--	--
29.3869	60.9		40.1781	34		--	--		--	--		--	--
29.4	58.9		40.1986	37		--	--		--	--		--	--
29.4131	69.1		40.219	35		--	--		--	--		--	--
29.4262	67.5		40.2395	24		--	--		--	--		--	--
29.4394	67.5		40.2599	34		--	--		--	--		--	--
29.4525	75.9		40.2804	29		--	--		--	--		--	--
29.4656	73.3		40.3008	50		--	--		--	--		--	--
29.4788	69.9		40.3212	20		--	--		--	--		--	--
29.4919	78.2		40.3417	34		--	--		--	--		--	--
29.505	70		40.3621	35		--	--		--	--		--	--
29.5182	70.1		40.3826	31		--	--		--	--		--	--
29.5313	66.7		40.403	34		--	--		--	--		--	--
29.5444	59.1		40.4235	38		--	--		--	--		--	--
29.5576	53.5		40.4439	32		--	--		--	--		--	--
29.5707	53.1		40.4644	39		--	--		--	--		--	--
29.5838	46.8		40.4848	56		--	--		--	--		--	--
29.5969	44.2		40.5053	43		--	--		--	--		--	--
29.6101	42.8		40.5257	64		--	--		--	--		--	--
29.6232	37.9		40.5461	57		--	--		--	--		--	--
29.6363	34.8		40.5666	49		--	--		--	--		--	--
29.6495	34.3		40.587	51		--	--		--	--		--	--
29.6626	32.6		40.6075	53		--	--		--	--		--	--
29.6757	29.3		40.6279	32		--	--		--	--		--	--
29.6889	27.2		40.6484	31		--	--		--	--		--	--
29.702	25.1		40.6688	38		--	--		--	--		--	--
29.7151	27.5		40.6893	37		--	--		--	--		--	--
29.7282	25.1		40.7097	27		--	--		--	--		--	--
29.7414	25.4		40.7302	27		--	--		--	--		--	--
29.7545	25		40.7506	40		--	--		--	--		--	--
29.7676	23.3		40.7711	38		--	--		--	--		--	--
29.7808	22		40.7915	29		--	--		--	--		--	--
29.7939	23.5		40.8119	36		--	--		--	--		--	--
29.807	23.2		40.8324	26		--	--		--	--		--	--
29.8202	22.4		40.8528	27		--	--		--	--		--	--
29.8333	22.5		40.8733	20		--	--		--	--		--	--
29.8464	21.9		40.8937	24		--	--		--	--		--	--
29.8595	21.9		40.9142	20		--	--		--	--		--	--
29.8727	20.6		40.9346	25		--	--		--	--		--	--
29.8858	19.8		40.9551	21		--	--		--	--		--	--
29.8989	22.3		40.9755	18		--	--		--	--		--	--
29.9121	20.7		40.996	24		--	--		--	--		--	--
29.9252	24.5		41.0164	31		--	--		--	--		--	--
29.9383	22		41.0368	23		--	--		--	--		--	--
29.9515	25.6		41.0573	21		--	--		--	--		--	--
29.9646	21		41.0777	27		--	--		--	--		--	--
29.9777	22.2		41.0982	17		--	--		--	--		--	--
29.9909	21.4		41.1186	22		--	--		--	--		--	--
30.004	24.2		41.1391	20		--	--		--	--		--	--
30.0171	22.8		41.1595	19		--	--		--	--		--	--
30.0302	24.5		41.18	23		--	--		--	--		--	--
30.0434	23.2		41.2004	25		--	--		--	--		--	--
30.0565	27.4		41.2209	24		--	--		--	--		--	--
30.0696	26.2		41.2413	22		--	--		--	--		--	--
30.0828	25.7		41.2618	23		--	--		--	--		--	--
30.0959	28.6		41.2822	17		--	--		--	--		--	--
30.109	25.6		41.3026	19		--	--		--	--		--	--
30.1222	30.3		41.3231	23		--	--		--	--		--	--
30.1353	32		41.3435	22		--	--		--	--		--	--
30.1484	32.9		41.364	25		--	--		--	--		--	--
30.1615	33.4		41.3844	28		--	--		--	--		--	--
30.1747	37.3		41.4049	23		--	--		--	--		--	--
30.1878	39		41.4253	26		--	--		--	--		--	--
30.2009	39.9		41.4458	17		--	--		--	--		--	--
30.2141	43.1		41.4662	46		--	--		--	--		--	--
30.2272	45.3		41.4867	32		--	--		--	--		--	--
30.2403	43.2		41.5071	31		--	--		--	--		--	--
30.2535	45.9		41.5275	24		--	--		--	--		--	--
30.2666	45.8		41.548	39		--	--		--	--		--	--
30.2797	45.4		41.5684	22		--	--		--	--		--	--
30.2929	44.8		41.5889	24		--	--		--	--		--	--
30.306	40.8		41.6093	38		--	--		--	--		--	--
30.3191	41.1		41.6298	32		--	--		--	--		--	--
30.3322	37.3		41.6502	44		--	--		--	--		--	--
30.3454	34.5		41.6707	51		--	--		--	--		--	--
30.3585	34.5		41.6911	49		--	--		--	--		--	--
30.3716	31.1		41.7116	48		--	--		--	--		--	--
30.3848	31.7		41.732	70		--	--		--	--		--	--
30.3979	25.9		41.7525	56		--	--		--	--		--	--
30.411	25.1		41.7729	52		--	--		--	--		--	--
30.4242	24.9		41.7933	57		--	--		--	--		--	--
30.4373	23.8		41.8138	52		--	--		--	--		--	--
30.4504	22.5		41.8342	49		--	--		--	--		--	--
30.4636	21.3		41.8547	46		--	--		--	--		--	--
30.4767	21.2		41.8751	43		--	--		--	--		--	--
30.4898	21.2		41.8956	39		--	--		--	--		--	--
30.5029	20.9		41.916	33		--	--		--	--		--	--
30.5161	18.8		41.9365	36		--	--		--	--		--	--
30.5292	19.2		41.9569	37		--	--		--	--		--	--
30.5423	18.6		41.9774	35		--	--		--	--		--	--
30.5555	19		41.9978	32		--	--		--	--		--	--
30.5686	19.2		42.0183	34		--	--		--	--		--	--
30.5817	19		42.0387	20		--	--		--	--		--	--
30.5949	17.7		42.0591	24		--	--		--	--		--	--
30.608	16.9		42.0796	35		--	--		--	--		--	--
30.6211	17.3		42.1	30		--	--		--	--		--	--
30.6342	19.4		42.1205	22		--	--		--	--		--	--
30.6474	17.7		42.1409	26		--	--		--	--		--	--
30.6605	17.6		42.1614	27		--	--		--	--		--	--
30.6736	17.8		42.1818	29		--	--		--	--		--	--
30.6868	18.6		42.2023	18		--	--		--	--		--	--
30.6999	16.4		42.2227	28		--	--		--	--		--	--
30.713	16.3		42.2432	30		--	--		--	--		--	--
30.7262	15.6		42.2636	39		--	--		--	--		--	--
30.7393	18		42.284	33		--	--		--	--		--	--
30.7524	17.6		42.3045	19		--	--		--	--		--	--
30.7655	16.6		42.3249	23		--	--		--	--		--	--
30.7787	17.1		42.3454	22		--	--		--	--		--	--
30.7918	16.4		42.3658	26		--	--		--	--		--	--
30.8049	17.6		42.3863	22		--	--		--	--		--	--
30.8181	16.8		42.4067	35		--	--		--	--		--	--
30.8312	17.4		42.4272	27		--	--		--	--		--	--
30.8443	16.7		42.4476	25		--	--		--	--		--	--
30.8575	18.1		42.4681	33		--	--		--	--		--	--
30.8706	15.8		42.4885	16		--	--		--	--		--	--
30.8837	16.9		42.509	17		--	--		--	--		--	--
30.8968	16.6		42.5294	23		--	--		--	--		--	--
30.91	16.3		42.5498	17		--	--		--	--		--	--
30.9231	17.3		42.5703	28		--	--		--	--		--	--
30.9362	16.6		42.5907	32		--	--		--	--		--	--
30.9494	15.2		42.6112	30		--	--		--	--		--	--
30.9625	16.1		42.6316	21		--	--		--	--		--	--
30.9756	16.8		42.6521	25		--	--		--	--		--	--
30.9888	17.3		42.6725	22		--	--		--	--		--	--
31.0019	16.5		42.693	17		--	--		--	--		--	--
31.015	17.6		42.7134	31		--	--		--	--		--	--
31.0282	16.3		42.7339	17		--	--		--	--		--	--
31.0413	17.8		42.7543	21		--	--		--	--		--	--
31.0544	16.4		42.7747	16		--	--		--	--		--	--
31.0675	15.5		42.7952	17		--	--		--	--		--	--
31.0807	15.5		42.8156	25		--	--		--	--		--	--
31.0938	17.4		42.8361	17		--	--		--	--		--	--
31.1069	17		42.8565	23		--	--		--	--		--	--
31.1201	18		42.877	20		--	--		--	--		--	--
31.1332	16		42.8974	21		--	--		--	--		--	--
31.1463	17.6		42.9179	24		--	--		--	--		--	--
31.1594	16.6		42.9383	19		--	--		--	--		--	--
31.1726	16.6		42.9588	29		--	--		--	--		--	--
31.1857	15.7		42.9792	18		--	--		--	--		--	--
31.1988	16.8		42.9997	12		--	--		--	--		--	--
31.212	16.3		43.0201	19		--	--		--	--		--	--
31.2251	16.8		43.0405	22		--	--		--	--		--	--
31.2382	16.9		43.061	20		--	--		--	--		--	--
31.2514	16.2		43.0814	18		--	--		--	--		--	--
31.2645	15.6		43.1019	13		--	--		--	--		--	--
31.2776	15.9		43.1223	20		--	--		--	--		--	--
31.2907	16		43.1428	20		--	--		--	--		--	--
31.3039	16.2		43.1632	18		--	--		--	--		--	--
31.317	18.1		43.1837	24		--	--		--	--		--	--
31.3301	16.9		43.2041	24		--	--		--	--		--	--
31.3433	15.8		43.2246	26		--	--		--	--		--	--
31.3564	14.5		43.245	25		--	--		--	--		--	--
31.3695	16.7		43.2654	29		--	--		--	--		--	--
31.3827	16.6		43.2859	21		--	--		--	--		--	--
31.3958	16.8		43.3063	14		--	--		--	--		--	--
31.4089	15.7		43.3268	23		--	--		--	--		--	--
31.4221	16.7		43.3472	21		--	--		--	--		--	--
31.4352	16.5		43.3677	24		--	--		--	--		--	--
31.4483	15.9		43.3881	22		--	--		--	--		--	--
31.4614	16.6		43.4086	20		--	--		--	--		--	--
31.4746	16.2		43.429	21		--	--		--	--		--	--
31.4877	16.9		43.4495	19		--	--		--	--		--	--
31.5008	15.5		43.4699	14		--	--		--	--		--	--
31.514	16.2		43.4904	23		--	--		--	--		--	--
31.5271	16.1		43.5108	15		--	--		--	--		--	--
31.5402	15.6		43.5312	20		--	--		--	--		--	--
31.5534	15.8		43.5517	23		--	--		--	--		--	--
31.5665	16.4		43.5721	16		--	--		--	--		--	--
31.5796	16.5		43.5926	23		--	--		--	--		--	--
31.5927	17.3		43.613	20		--	--		--	--		--	--
31.6059	17		43.6335	24		--	--		--	--		--	--
31.619	16.6		43.6539	18		--	--		--	--		--	--
31.6321	17.7		43.6744	17		--	--		--	--		--	--
31.6453	17		43.6948	23		--	--		--	--		--	--
31.6584	16.8		43.7153	24		--	--		--	--		--	--
31.6715	16.6		43.7357	22		--	--		--	--		--	--
31.6847	16.5		43.7562	30		--	--		--	--		--	--
31.6978	17.6		43.7766	21		--	--		--	--		--	--
31.7109	16		43.797	28		--	--		--	--		--	--
31.724	15.8		43.8175	17		--	--		--	--		--	--
31.7372	16.2		43.8379	23		--	--		--	--		--	--
31.7503	16.9		43.8584	24		--	--		--	--		--	--
31.7634	16.3		43.8788	27		--	--		--	--		--	--
31.7766	17		43.8993	21		--	--		--	--		--	--
31.7897	15.8		43.9197	18		--	--		--	--		--	--
31.8028	17.1		43.9402	16		--	--		--	--		--	--
31.816	17.4		43.9606	21		--	--		--	--		--	--
31.8291	15.8		43.9811	15		--	--		--	--		--	--
31.8422	16.5		44.0015	25		--	--		--	--		--	--
31.8554	15.1		44.0219	28		--	--		--	--		--	--
31.8685	17.7		44.0424	18		--	--		--	--		--	--
31.8816	16.6		44.0628	25		--	--		--	--		--	--
31.8947	18.4		44.0833	22		--	--		--	--		--	--
31.9079	18.4		44.1037	16		--	--		--	--		--	--
31.921	16.4		44.1242	17		--	--		--	--		--	--
31.9341	15.7		44.1446	26		--	--		--	--		--	--
31.9473	17		44.1651	23		--	--		--	--		--	--
31.9604	17.3		44.1855	19		--	--		--	--		--	--
31.9735	16.9		44.206	24		--	--		--	--		--	--
31.9867	16.3		44.2264	27		--	--		--	--		--	--
31.9998	17		44.2469	21		--	--		--	--		--	--
32.0129	16.2		44.2673	13		--	--		--	--		--	--
32.026	16.1		44.2877	28		--	--		--	--		--	--
32.0392	17.4		44.3082	33		--	--		--	--		--	--
32.0523	17.2		44.3286	23		--	--		--	--		--	--
32.0654	17.2		44.3491	27		--	--		--	--		--	--
32.0786	16.6		44.3695	35		--	--		--	--		--	--
32.0917	17.3		44.39	37		--	--		--	--		--	--
32.1048	18.6		44.4104	51		--	--		--	--		--	--
32.118	18.1		44.4309	46		--	--		--	--		--	--
32.1311	16.9		44.4513	53		--	--		--	--		--	--
32.1442	17.8		44.4718	71		--	--		--	--		--	--
32.1574	17.6		44.4922	64		--	--		--	--		--	--
32.1705	17.6		44.5126	99		--	--		--	--		--	--
32.1836	17.2		44.5331	120		--	--		--	--		--	--
32.1967	17.3		44.5535	126		--	--		--	--		--	--
32.2099	18.3		44.574	105		--	--		--	--		--	--
32.223	18.7		44.5944	85		--	--		--	--		--	--
32.2361	16.9		44.6149	102		--	--		--	--		--	--
32.2493	17.1		44.6353	76		--	--		--	--		--	--
32.2624	16.7		44.6558	75		--	--		--	--		--	--
32.2755	18.9		44.6762	88		--	--		--	--		--	--
32.2886	19		44.6967	45		--	--		--	--		--	--
32.3018	18.7		44.7171	62		--	--		--	--		--	--
32.3149	20.8		44.7376	50		--	--		--	--		--	--
32.328	21.5		44.758	45		--	--		--	--		--	--
32.3412	22.3		44.7784	53		--	--		--	--		--	--
32.3543	26.1		44.7989	32		--	--		--	--		--	--
32.3674	23.8		44.8193	26		--	--		--	--		--	--
32.3806	27.1		44.8398	32		--	--		--	--		--	--
32.3937	30.1		44.8602	27		--	--		--	--		--	--
32.4068	36.7		44.8807	26		--	--		--	--		--	--
32.42	39.6		44.9011	25		--	--		--	--		--	--
32.4331	47.2		44.9216	27		--	--		--	--		--	--
32.4462	57.3		44.942	22		--	--		--	--		--	--
32.4594	66.4		44.9625	26		--	--		--	--		--	--
32.4725	80.6		44.9829	24		--	--		--	--		--	--
32.4856	87.8		45.0033	18		--	--		--	--		--	--
32.4987	82.2		45.0238	21		--	--		--	--		--	--
32.5119	67.7		45.0442	21		--	--		--	--		--	--
32.525	58.6		45.0647	16		--	--		--	--		--	--
32.5381	60.3		45.0851	25		--	--		--	--		--	--
32.5513	58.8		45.1056	23		--	--		--	--		--	--
32.5644	65.1		45.126	28		--	--		--	--		--	--
32.5775	69.8		45.1465	18		--	--		--	--		--	--
32.5906	56.5		45.1669	11		--	--		--	--		--	--
32.6038	50.5		45.1874	24		--	--		--	--		--	--
32.6169	39.8		45.2078	26		--	--		--	--		--	--
32.63	41.6		45.2283	26		--	--		--	--		--	--
32.6432	34.8		45.2487	19		--	--		--	--		--	--
32.6563	38.3		45.2691	21		--	--		--	--		--	--
32.6694	40.8		45.2896	24		--	--		--	--		--	--
32.6826	42.3		45.31	25		--	--		--	--		--	--
32.6957	39.8		45.3305	28		--	--		--	--		--	--
32.7088	38.3		45.3509	23		--	--		--	--		--	--
32.7219	35.6		45.3714	21		--	--		--	--		--	--
32.7351	36.6		45.3918	20		--	--		--	--		--	--
32.7482	36.4		45.4123	23		--	--		--	--		--	--
32.7613	36.5		45.4327	16		--	--		--	--		--	--
32.7745	37.2		45.4532	22		--	--		--	--		--	--
32.7876	36.1		45.4736	30		--	--		--	--		--	--
32.8007	39.2		45.4941	19		--	--		--	--		--	--
32.8139	36.7		45.5145	24		--	--		--	--		--	--
32.827	42.6		45.5349	31		--	--		--	--		--	--
32.8401	41.7		45.5554	28		--	--		--	--		--	--
32.8533	48.4		45.5758	28		--	--		--	--		--	--
32.8664	49.6		45.5963	30		--	--		--	--		--	--
32.8795	58.9		45.6167	34		--	--		--	--		--	--
32.8927	68.7		45.6372	41		--	--		--	--		--	--
32.9058	77.3		45.6576	35		--	--		--	--		--	--
32.9189	91.7		45.6781	52		--	--		--	--		--	--
32.932	104.3		45.6985	51		--	--		--	--		--	--
32.9452	132.2		45.719	62		--	--		--	--		--	--
32.9583	163.8		45.7394	63		--	--		--	--		--	--
32.9714	207.6		45.7598	64		--	--		--	--		--	--
32.9846	270		45.7803	80		--	--		--	--		--	--
32.9977	360.5		45.8007	90		--	--		--	--		--	--
33.0108	440.1		45.8212	104		--	--		--	--		--	--
33.0239	491.9		45.8416	123		--	--		--	--		--	--
33.0371	471.1		45.8621	118		--	--		--	--		--	--
33.0502	411.4		45.8825	115		--	--		--	--		--	--
33.0633	317.6		45.903	110		--	--		--	--		--	--
33.0765	286.1		45.9234	102		--	--		--	--		--	--
33.0896	295.7		45.9439	124		--	--		--	--		--	--
33.1027	312.8		45.9643	130		--	--		--	--		--	--
33.1159	327		45.9848	154		--	--		--	--		--	--
33.129	311.9		46.0052	166		--	--		--	--		--	--
33.1421	278.9		46.0256	121		--	--		--	--		--	--
33.1553	246.7		46.0461	93		--	--		--	--		--	--
33.1684	271.1		46.0665	85		--	--		--	--		--	--
33.1815	325.7		46.087	84		--	--		--	--		--	--
33.1946	401.8		46.1074	72		--	--		--	--		--	--
33.2078	487.6		46.1279	65		--	--		--	--		--	--
33.2209	540.4		46.1483	67		--	--		--	--		--	--
33.234	530.9		46.1688	51		--	--		--	--		--	--
33.2472	479.2		46.1892	45		--	--		--	--		--	--
33.2603	405.9		46.2097	42		--	--		--	--		--	--
33.2734	329.7		46.2301	46		--	--		--	--		--	--
33.2866	293.5		46.2505	33		--	--		--	--		--	--
33.2997	295.8		46.271	29		--	--		--	--		--	--
33.3128	294.5		46.2914	33		--	--		--	--		--	--
33.3259	260.3		46.3119	25		--	--		--	--		--	--
33.3391	212.1		46.3323	29		--	--		--	--		--	--
33.3522	141.5		46.3528	26		--	--		--	--		--	--
33.3653	87		46.3732	38		--	--		--	--		--	--
33.3785	59.1		46.3937	27		--	--		--	--		--	--
33.3916	46		46.4141	18		--	--		--	--		--	--
33.4047	35.7		46.4346	12		--	--		--	--		--	--
33.4179	34.4		46.455	23		--	--		--	--		--	--
33.431	34.6		46.4755	25		--	--		--	--		--	--
33.4441	28.1		46.4959	21		--	--		--	--		--	--
33.4573	26.4		46.5163	13		--	--		--	--		--	--
33.4704	24.5		46.5368	22		--	--		--	--		--	--
33.4835	25.3		46.5572	18		--	--		--	--		--	--
33.4966	25.4		46.5777	23		--	--		--	--		--	--
33.5098	21.8		46.5981	24		--	--		--	--		--	--
33.5229	23.2		46.6186	22		--	--		--	--		--	--
33.536	22.1		46.639	20		--	--		--	--		--	--
33.5492	20.3		46.6595	21		--	--		--	--		--	--
33.5623	18.7		46.6799	30		--	--		--	--		--	--
33.5754	21.4		46.7004	14		--	--		--	--		--	--
33.5885	21.7		46.7208	25		--	--		--	--		--	--
33.6017	22		46.7412	26		--	--		--	--		--	--
33.6148	20.1		46.7617	24		--	--		--	--		--	--
33.6279	18.4		46.7821	28		--	--		--	--		--	--
33.6411	19.5		46.8026	30		--	--		--	--		--	--
33.6542	20.8		46.823	18		--	--		--	--		--	--
33.6673	20.4		46.8435	23		--	--		--	--		--	--
33.6805	20.7		46.8639	37		--	--		--	--		--	--
33.6936	19.3		46.8844	23		--	--		--	--		--	--
33.7067	20.3		46.9048	21		--	--		--	--		--	--
33.7199	20.2		46.9253	23		--	--		--	--		--	--
33.733	19.9		46.9457	31		--	--		--	--		--	--
33.7461	22.8		46.9662	23		--	--		--	--		--	--
33.7593	22.3		46.9866	28		--	--		--	--		--	--
33.7724	20.4		47.007	20		--	--		--	--		--	--
33.7855	23.5		47.0275	26		--	--		--	--		--	--
33.7986	24		47.0479	21		--	--		--	--		--	--
33.8118	26.5		47.0684	31		--	--		--	--		--	--
33.8249	27.9		47.0888	25		--	--		--	--		--	--
33.838	27.4		47.1093	19		--	--		--	--		--	--
33.8512	37		47.1297	29		--	--		--	--		--	--
33.8643	40.4		47.1502	16		--	--		--	--		--	--
33.8774	49.7		47.1706	25		--	--		--	--		--	--
33.8905	58.9		47.1911	21		--	--		--	--		--	--
33.9037	65.7		47.2115	20		--	--		--	--		--	--
33.9168	86.4		47.232	21		--	--		--	--		--	--
33.9299	96.9		47.2524	19		--	--		--	--		--	--
33.9431	90.2		47.2728	19		--	--		--	--		--	--
33.9562	75.9		47.2933	15		--	--		--	--		--	--
33.9693	58.4		47.3137	18		--	--		--	--		--	--
33.9825	50.7		47.3342	17		--	--		--	--		--	--
33.9956	51.7		47.3546	14		--	--		--	--		--	--
34.0087	55.5		47.3751	20		--	--		--	--		--	--
34.0219	60.1		47.3955	14		--	--		--	--		--	--
34.035	53.2		47.416	19		--	--		--	--		--	--
34.0481	37.5		47.4364	9		--	--		--	--		--	--
34.0612	30.3		47.4569	12		--	--		--	--		--	--
34.0744	22.5		47.4773	16		--	--		--	--		--	--
34.0875	21.4		47.4977	20		--	--		--	--		--	--
34.1006	23.1		47.5182	24		--	--		--	--		--	--
34.1138	20.9		47.5386	21		--	--		--	--		--	--
34.1269	20.3		47.5591	29		--	--		--	--		--	--
34.14	19.6		47.5795	16		--	--		--	--		--	--
34.1532	18.6		47.6	23		--	--		--	--		--	--
34.1663	18.9		47.6204	16		--	--		--	--		--	--
34.1794	19.9		47.6409	18		--	--		--	--		--	--
34.1925	18.4		47.6613	24		--	--		--	--		--	--
34.2057	18.3		47.6818	18		--	--		--	--		--	--
34.2188	17.8		47.7022	20		--	--		--	--		--	--
34.2319	16.7		47.7227	15		--	--		--	--		--	--
34.2451	18.5		47.7431	25		--	--		--	--		--	--
34.2582	17.9		47.7635	18		--	--		--	--		--	--
34.2713	16.7		47.784	24		--	--		--	--		--	--
34.2845	18.8		47.8044	28		--	--		--	--		--	--
34.2976	18		47.8249	23		--	--		--	--		--	--
34.3107	17.2		47.8453	25		--	--		--	--		--	--
34.3239	17.3		47.8658	15		--	--		--	--		--	--
34.337	17.7		47.8862	22		--	--		--	--		--	--
34.3501	17.6		47.9067	14		--	--		--	--		--	--
34.3632	18.2		47.9271	23		--	--		--	--		--	--
34.3764	16.2		47.9476	19		--	--		--	--		--	--
34.3895	16.5		47.968	25		--	--		--	--		--	--
34.4026	16.8		47.9884	27		--	--		--	--		--	--
34.4158	15.7		48.0089	28		--	--		--	--		--	--
34.4289	16.1		48.0293	32		--	--		--	--		--	--
34.442	17		48.0498	30		--	--		--	--		--	--
34.4552	16.6		48.0702	38		--	--		--	--		--	--
34.4683	17.5		48.0907	36		--	--		--	--		--	--
34.4814	15.7		48.1111	27		--	--		--	--		--	--
34.4945	17.6		48.1316	25		--	--		--	--		--	--
34.5077	17		48.152	23		--	--		--	--		--	--
34.5208	16		48.1725	29		--	--		--	--		--	--
34.5339	16.5		48.1929	38		--	--		--	--		--	--
34.5471	17.3		48.2134	31		--	--		--	--		--	--
34.5602	17.2		48.2338	22		--	--		--	--		--	--
34.5733	16.8		48.2542	29		--	--		--	--		--	--
34.5865	19.2		48.2747	29		--	--		--	--		--	--
34.5996	17.9		48.2951	37		--	--		--	--		--	--
34.6127	16.6		48.3156	29		--	--		--	--		--	--
34.6258	16.7		48.336	37		--	--		--	--		--	--
34.639	16.5		48.3565	30		--	--		--	--		--	--
34.6521	16.6		48.3769	38		--	--		--	--		--	--
34.6652	16.4		48.3974	38		--	--		--	--		--	--
34.6784	16.5		48.4178	43		--	--		--	--		--	--
34.6915	19.1		48.4383	51		--	--		--	--		--	--
34.7046	18.8		48.4587	44		--	--		--	--		--	--
34.7178	18		48.4791	46		--	--		--	--		--	--
34.7309	17.2		48.4996	77		--	--		--	--		--	--
34.744	19		48.52	62		--	--		--	--		--	--
34.7572	19.4		48.5405	95		--	--		--	--		--	--
34.7703	20.1		48.5609	87		--	--		--	--		--	--
34.7834	20.4		48.5814	101		--	--		--	--		--	--
34.7965	22		48.6018	124		--	--		--	--		--	--
34.8097	19		48.6223	172		--	--		--	--		--	--
34.8228	21.5		48.6427	200		--	--		--	--		--	--
34.8359	21.9		48.6632	273		--	--		--	--		--	--
34.8491	25.2		48.6836	342		--	--		--	--		--	--
34.8622	26.5		48.7041	314		--	--		--	--		--	--
34.8753	25.8		48.7245	238		--	--		--	--		--	--
34.8884	31.1		48.7449	259		--	--		--	--		--	--
34.9016	33.2		48.7654	175		--	--		--	--		--	--
34.9147	38.6		48.7858	217		--	--		--	--		--	--
34.9278	44.4		48.8063	206		--	--		--	--		--	--
34.941	53.4		48.8267	217		--	--		--	--		--	--
34.9541	59.4		48.8472	194		--	--		--	--		--	--
34.9672	79.5		48.8676	132		--	--		--	--		--	--
34.9804	90.5		48.8881	92		--	--		--	--		--	--
34.9935	126.7		48.9085	87		--	--		--	--		--	--
35.0066	159.1		48.929	73		--	--		--	--		--	--
35.0198	196.3		48.9494	68		--	--		--	--		--	--
35.0329	214.1		48.9698	58		--	--		--	--		--	--
35.046	181.5		48.9903	66		--	--		--	--		--	--
35.0592	141.6		49.0107	49		--	--		--	--		--	--
35.0723	117.1		49.0312	46		--	--		--	--		--	--
35.0854	104.9		49.0516	27		--	--		--	--		--	--
35.0985	107.5		49.0721	38		--	--		--	--		--	--
35.1117	114.2		49.0925	20		--	--		--	--		--	--
35.1248	116.8		49.113	35		--	--		--	--		--	--
35.1379	94.1		49.1334	41		--	--		--	--		--	--
35.1511	71.2		49.1539	22		--	--		--	--		--	--
35.1642	49.2		49.1743	25		--	--		--	--		--	--
35.1773	36.5		49.1948	29		--	--		--	--		--	--
35.1904	29.9		49.2152	24		--	--		--	--		--	--
35.2036	28		49.2356	21		--	--		--	--		--	--
35.2167	29.7		49.2561	27		--	--		--	--		--	--
35.2298	25.7		49.2765	24		--	--		--	--		--	--
35.243	29.4		49.297	21		--	--		--	--		--	--
35.2561	28.8		49.3174	17		--	--		--	--		--	--
35.2692	29.5		49.3379	19		--	--		--	--		--	--
35.2824	32.4		49.3583	21		--	--		--	--		--	--
35.2955	34.4		49.3788	21		--	--		--	--		--	--
35.3086	42.7		49.3992	20		--	--		--	--		--	--
35.3218	46.5		49.4197	19		--	--		--	--		--	--
35.3349	53.4		49.4401	20		--	--		--	--		--	--
35.348	69		49.4606	17		--	--		--	--		--	--
35.3611	86.7		49.481	17		--	--		--	--		--	--
35.3743	105.3		49.5014	19		--	--		--	--		--	--
35.3874	123.2		49.5219	20		--	--		--	--		--	--
35.4005	122.6		49.5423	21		--	--		--	--		--	--
35.4137	98.9		49.5628	19		--	--		--	--		--	--
35.4268	77.3		49.5832	18		--	--		--	--		--	--
35.4399	61.8		49.6037	13		--	--		--	--		--	--
35.453	65.6		49.6241	14		--	--		--	--		--	--
35.4662	68.2		49.6446	21		--	--		--	--		--	--
35.4793	71.7		49.665	22		--	--		--	--		--	--
35.4924	67.5		49.6855	12		--	--		--	--		--	--
35.5056	60.5		49.7059	22		--	--		--	--		--	--
35.5187	42.3		49.7263	23		--	--		--	--		--	--
35.5318	31.7		49.7468	18		--	--		--	--		--	--
35.545	25.7		49.7672	18		--	--		--	--		--	--
35.5581	26.4		49.7877	15		--	--		--	--		--	--
35.5712	21.5		49.8081	19		--	--		--	--		--	--
35.5844	20.3		49.8286	14		--	--		--	--		--	--
35.5975	18.5		49.849	15		--	--		--	--		--	--
35.6106	18.9		49.8695	5		--	--		--	--		--	--
35.6238	18.4		49.8899	21		--	--		--	--		--	--
35.6369	19.5		49.9104	19		--	--		--	--		--	--
35.65	19.1		49.9308	11		--	--		--	--		--	--
35.6631	18.8		49.9513	21		--	--		--	--		--	--
35.6763	17.6		49.9717	9		--	--		--	--		--	--
35.6894	18.6		49.9921	17		--	--		--	--		--	--
35.7025	16.9		50.0126	12		--	--		--	--		--	--
35.7157	19		50.033	13		--	--		--	--		--	--
35.7288	21		50.0535	18		--	--		--	--		--	--
35.7419	21.2		50.0739	9		--	--		--	--		--	--
35.755	21		50.0944	16		--	--		--	--		--	--
35.7682	23.8		50.1148	17		--	--		--	--		--	--
35.7813	24.9		50.1353	12		--	--		--	--		--	--
35.7944	26.9		50.1557	15		--	--		--	--		--	--
35.8076	31.1		50.1762	17		--	--		--	--		--	--
35.8207	37.9		50.1966	15		--	--		--	--		--	--
35.8338	46		50.217	14		--	--		--	--		--	--
35.847	48.8		50.2375	16		--	--		--	--		--	--
35.8601	61.9		50.2579	16		--	--		--	--		--	--
35.8732	80.4		50.2784	10		--	--		--	--		--	--
35.8864	98.2		50.2988	14		--	--		--	--		--	--
35.8995	102.6		50.3193	20		--	--		--	--		--	--
35.9126	80.3		50.3397	23		--	--		--	--		--	--
35.9257	59.1		50.3602	17		--	--		--	--		--	--
35.9389	44.7		50.3806	8		--	--		--	--		--	--
35.952	49.5		50.4011	23		--	--		--	--		--	--
35.9651	47		50.4215	14		--	--		--	--		--	--
35.9783	59.9		50.442	16		--	--		--	--		--	--
35.9914	57		50.4624	21		--	--		--	--		--	--
36.0045	45.2		50.4828	20		--	--		--	--		--	--
36.0177	30.2		50.5033	16		--	--		--	--		--	--
36.0308	22.5		50.5237	16		--	--		--	--		--	--
36.0439	19.5		50.5442	25		--	--		--	--		--	--
36.057	18.9		50.5646	22		--	--		--	--		--	--
36.0702	19.4		50.5851	11		--	--		--	--		--	--
36.0833	15.1		50.6055	11		--	--		--	--		--	--
36.0964	16.4		50.626	14		--	--		--	--		--	--
36.1096	16.9		50.6464	8		--	--		--	--		--	--
36.1227	16.1		50.6669	16		--	--		--	--		--	--
36.1358	17		50.6873	14		--	--		--	--		--	--
36.149	16.2		50.7077	17		--	--		--	--		--	--
36.1621	15.6		50.7282	17		--	--		--	--		--	--
36.1752	15.1		50.7486	15		--	--		--	--		--	--
36.1883	14.5		50.7691	16		--	--		--	--		--	--
36.2015	17.6		50.7895	10		--	--		--	--		--	--
36.2146	16.2		50.81	15		--	--		--	--		--	--
[truncated: 4,096 more rows]

## Sheet: Fig. 2b
	Fig. 2b
	1			2			3			4			5			6			7
	Raman shift	Intensity		Raman shift	Intensity		Raman shift	Intensity		Raman shift	Intensity		Raman shift	Intensity		Raman shift	Intensity		Raman shift	Intensity
	50.9219	88.2792		50.9219	50.6513		50.9219	126.183		50.9219	303.839		50.9219	343.385		50.9219	518.553		50.9219	803.959
	51.8861	84.5441		51.8861	49.8191		51.8861	121.793		51.8861	302.774		51.8861	341.686		51.8861	512.902		51.8861	803.257
	52.8503	82.7926		52.8503	48.2409		52.8503	118.756		52.8503	301.981		52.8503	339.345		52.8503	508.856		52.8503	802.126
	53.8146	82.7563		53.8146	46.4788		53.8146	117.073		53.8146	301.803		53.8146	337.519		53.8146	506.695		53.8146	801.515
	54.7788	84.0834		54.7788	45.4446		54.7788	116.751		54.7788	302.741		54.7788	337.993		54.7788	506.748		54.7788	802.932
	55.743	86.5812		55.743	47.4009		55.743	118.358		55.743	306.137		55.743	345.452		55.743	510.365		55.743	810.279
	56.7073	89.6963		56.7073	51.5521		56.7073	121.179		56.7073	311.221		56.7073	357.987		56.7073	516.38		56.7073	821.22
	57.6715	91.7305		57.6715	54.9499		57.6715	122.775		57.6715	315.914		57.6715	368.582		57.6715	521.262		57.6715	828.551
	58.6358	92.4447		58.6358	57.1529		58.6358	122.701		58.6358	320.06		58.6358	375.918		58.6358	524.419		58.6358	830.828
	59.6	92.008		59.6	58.3207		59.6	121.118		59.6	324.048		59.6	380.393		59.6	526.3		59.6	828.829
	60.5642	90.3376		60.5642	57.5603		60.5642	119.403		60.5642	328.694		60.5642	386.092		60.5642	531.931		60.5642	835.33
	61.5284	85.5078		61.5284	53.6705		61.5284	116.426		61.5284	331.382		61.5284	389.554		61.5284	538.314		61.5284	844.753
	62.4927	81.1146		62.4927	49.2963		62.4927	113.853		62.4927	335.762		62.4927	395.639		62.4927	548.258		62.4927	861.601
	63.4569	78.1245		63.4569	44.5906		63.4569	111.485		63.4569	342.713		63.4569	405.277		63.4569	562.168		63.4569	888.396
	64.4211	75.205		64.4211	37.1574		64.4211	107.112		64.4211	350.756		64.4211	415.926		64.4211	578.362		64.4211	927.129
	65.3854	78.5026		65.3854	36.5968		65.3854	109.686		65.3854	366.833		65.3854	439.509		65.3854	605.063		65.3854	973.098
	66.3496	93.7933		66.3496	48.6315		66.3496	125.688		66.3496	398.719		66.3496	489.445		66.3496	654.848		66.3496	1035.09
	67.3139	112.855		67.3139	65.4434		67.3139	146.257		67.3139	435.408		67.3139	546.841		67.3139	710.166		67.3139	1099.66
	68.2781	127.167		68.2781	79.0326		68.2781	162.329		68.2781	466.3		68.2781	592.957		68.2781	753.479		68.2781	1154.82
	69.2423	127.171		69.2423	81.2054		69.2423	164.413		69.2423	482.71		69.2423	609.856		69.2423	767.096		69.2423	1193.83
	70.2065	120.968		70.2065	78.0771		70.2065	159.566		70.2065	485.998		70.2065	606.509		70.2065	761.096		70.2065	1208.23
	71.1708	113.259		71.1708	73.1428		71.1708	151.522		71.1708	475.332		71.1708	586.646		71.1708	739.868		71.1708	1190.38
	72.135	104.994		72.135	67.18		72.135	141.397		72.135	452.43		72.135	552.943		72.135	706.065		72.135	1142.4
	73.0993	96.1354		73.0993	60.3084		73.0993	129.81		73.0993	420.806		73.0993	508.891		73.0993	662.921		73.0993	1071.3
	74.0635	86.2522		74.0635	52.3666		74.0635	118.268		74.0635	388.791		74.0635	460.905		74.0635	617.473		74.0635	990.42
	75.0277	76.1403		75.0277	44.1171		75.0277	107.293		75.0277	357.645		75.0277	412.201		75.0277	572.125		75.0277	905.822
	75.992	67.2216		75.992	37.0704		75.992	97.7838		75.992	328.904		75.992	369.666		75.992	530.548		75.992	826.631
	76.9562	60.1636		76.9562	31.9468		76.9562	90.209		76.9562	303.409		76.9562	337.199		76.9562	494.711		76.9562	757.302
	77.9204	54.9163		77.9204	28.7686		77.9204	84.5483		77.9204	281.007		77.9204	316.163		77.9204	464.723		77.9204	697.593
	78.8847	52.429		78.8847	28.0495		78.8847	81.3448		78.8847	262.912		78.8847	298.361		78.8847	440.188		78.8847	650.371
	79.8489	54.1183		79.8489	31.4522		79.8489	81.8097		79.8489	249.067		79.8489	283.864		79.8489	421.433		79.8489	617.272
	80.8131	56.8379		80.8131	35.5434		80.8131	83.2498		80.8131	238.198		80.8131	271.63		80.8131	406.261		80.8131	591.714
	81.7774	57.8738		81.7774	37.2061		81.7774	83.3531		81.7774	229.601		81.7774	260.912		81.7774	393.088		81.7774	568.596
	82.7416	56.0039		82.7416	34.3359		82.7416	81.0979		82.7416	224.413		82.7416	251.583		82.7416	382.034		82.7416	547.099
	83.7058	53.6608		83.7058	31.6147		83.7058	78.5648		83.7058	220.31		83.7058	244.823		83.7058	373.645		83.7058	530.362
	84.6701	50.5592		84.6701	30.0193		84.6701	75.7426		84.6701	216.067		84.6701	240.409		84.6701	367.196		84.6701	516.914
	85.6343	47.3736		85.6343	29.1701		85.6343	72.9476		85.6343	212.359		85.6343	238.245		85.6343	362.977		85.6343	507.744
	86.5985	45.1025		86.5985	28.2624		86.5985	70.581		86.5985	210.28		86.5985	238.076		86.5985	361.382		86.5985	504.24
	87.5628	45.2543		87.5628	25.7052		87.5628	68.6683		87.5628	210.193		87.5628	238.661		87.5628	362.222		87.5628	507.345
	88.527	46.5791		88.527	23.5164		88.527	67.8852		88.527	213.556		88.527	242.919		88.527	367.484		88.527	519.384
	89.4912	48.9192		89.4912	23.2129		89.4912	69.1864		89.4912	222.551		89.4912	254.236		89.4912	379.586		89.4912	544.207
	90.4555	51.999		90.4555	24.9696		90.4555	72.5433		90.4555	237.141		90.4555	272.68		90.4555	398.624		90.4555	581.804
	91.4197	55.319		91.4197	27.9506		91.4197	77.0998		91.4197	255.294		91.4197	295.45		91.4197	422.558		91.4197	628.46
	92.3839	57.0311		92.3839	29.1577		92.3839	79.8818		92.3839	270.558		92.3839	312.956		92.3839	446.897		92.3839	676.886
	93.3482	57.5286		93.3482	29.0862		93.3482	81.3335		93.3482	283.536		93.3482	326.595		93.3482	470.767		93.3482	724.931
	94.3124	57.008		94.3124	28.2466		94.3124	81.8475		94.3124	294.736		94.3124	338.365		94.3124	491.017		94.3124	764.771
	95.2766	55.5576		95.2766	26.9451		95.2766	81.7362		95.2766	304.896		95.2766	350.234		95.2766	505.946		95.2766	791.628
	96.2409	52.8739		96.2409	24.9802		96.2409	81.1205		96.2409	315.634		96.2409	364.923		96.2409	516.653		96.2409	805.935
	97.2051	50.4286		97.2051	23.5195		97.2051	79.1034		97.2051	316.83		97.2051	366.379		97.2051	512.901		97.2051	796.089
	98.1693	48.0943		98.1693	22.5602		98.1693	74.967		98.1693	307.422		98.1693	351.829		98.1693	491.526		98.1693	756.433
	99.1336	45.944		99.1336	21.9441		99.1336	70.0199		99.1336	291.264		99.1336	328.436		99.1336	460.509		99.1336	700.774
	100.098	44.0635		100.098	21.5033		100.098	65.7814		100.098	272.445		100.098	304.239		100.098	428.768		100.098	644.727
	101.062	42.3407		101.062	21.2434		101.062	62.5859		101.062	247.71		101.062	278.276		101.062	394.548		101.062	586.714
	102.026	41.1182		102.026	21.1186		102.026	60.0983		102.026	224.791		102.026	253.949		102.026	363.462		102.026	533.008
	102.99	40.7209		102.99	21.2828		102.99	58.409		102.99	204.879		102.99	231.348		102.99	336.49		102.99	485.134
	103.955	40.9058		103.955	21.6114		103.955	57.3677		103.955	187.867		103.955	210.741		103.955	313.336		103.955	442.382
	104.919	41.1337		104.919	21.8383		104.919	56.6957		104.919	173.097		104.919	192.64		104.919	293.142		104.919	403.084
	105.883	41.6651		105.883	21.985		105.883	57.3068		105.883	161.441		105.883	179.589		105.883	276.955		105.883	365.814
	106.847	41.3634		106.847	21.6428		106.847	57.3307		106.847	150.848		106.847	168.13		106.847	262.253		106.847	331.073
	107.812	38.9528		107.812	20.202		107.812	55.2574		107.812	140.335		107.812	156.623		107.812	247.801		107.812	299.626
	108.776	34.2457		108.776	17.6096		108.776	50.7596		108.776	129.592		108.776	144.507		108.776	233.236		108.776	271.745
	109.74	28.2981		109.74	14.4655		109.74	44.8187		109.74	119.12		109.74	132.457		109.74	219.271		109.74	247.569
	110.704	25.3976		110.704	13.2747		110.704	41.1579		110.704	110.201		110.704	122.346		110.704	208.04		110.704	226.092
	111.669	24.6757		111.669	13.4656		111.669	39.1425		111.669	102.441		111.669	113.686		111.669	198.809		111.669	206.641
	112.633	24.6786		112.633	13.9849		112.633	37.9918		112.633	96.1794		112.633	106.862		112.633	191.419		112.633	190.349
	113.597	24.2509		113.597	14.003		113.597	37.1125		113.597	91.7783		113.597	102.325		113.597	185.869		113.597	178.351
	114.561	22.9798		114.561	13.2358		114.561	36.4461		114.561	89.8124		114.561	100.942		114.561	182.728		114.561	172.09
	115.525	22.408		115.525	12.5123		115.525	36.2129		115.525	88.2367		115.525	99.4397		115.525	179.751		115.525	166.202
	116.49	22.7585		116.49	11.4236		116.49	36.5815		116.49	87.1879		116.49	97.7061		116.49	176.909		116.49	160.748
	117.454	23.6436		117.454	10.5599		117.454	37.307		117.454	86.524		117.454	96.051		117.454	174.381		117.454	155.853
	118.418	24.6536		118.418	10.7835		118.418	38.1549		118.418	86.1077		118.418	94.9073		118.418	172.403		118.418	151.599
	119.382	26.4413		119.382	13.8167		119.382	39.8004		119.382	86.5885		119.382	95.2397		119.382	171.754		119.382	148.398
	120.347	27.2319		120.347	15.9814		120.347	40.4534		120.347	86.3153		120.347	94.8778		120.347	170.693		120.347	145.415
	121.311	26.2363		121.311	16.2176		121.311	39.4761		121.311	84.705		121.311	92.9541		121.311	168.78		121.311	142.671
	122.275	23.8741		122.275	14.8888		122.275	37.1591		122.275	81.9869		122.275	89.8475		122.275	166.073		122.275	139.892
	123.239	21.2387		123.239	13.1351		123.239	34.3093		123.239	78.8424		123.239	86.6307		123.239	162.899		123.239	136.62
	124.204	19.2815		124.204	12.2113		124.204	31.0133		124.204	75.5529		124.204	84.9015		124.204	159.143		124.204	131.399
	125.168	17.8963		125.168	11.5092		125.168	28.1982		125.168	72.6379		125.168	83.5528		125.168	155.583		125.168	126.37
	126.132	17.2227		126.132	10.5152		126.132	26.555		126.132	70.4139		126.132	81.7142		126.132	152.578		126.132	122.758
	127.096	17.2188		127.096	9.09844		127.096	26.2559		127.096	68.948		127.096	79.129		127.096	150.221		127.096	120.885
	128.061	17.6467		128.061	7.49531		128.061	26.9804		128.061	68.0654		128.061	76.1164		128.061	148.358		128.061	120.21
	129.025	17.5718		129.025	7.24741		129.025	27.7578		129.025	67.4958		129.025	74.9027		129.025	147.017		129.025	119.26
	129.989	17.1299		129.989	8.006		129.989	28.5741		129.989	67.1646		129.989	75.0257		129.989	146.071		129.989	118.119
	130.953	16.4873		130.953	8.81978		130.953	28.7715		130.953	66.5884		130.953	75.0756		130.953	144.766		130.953	116.221
	131.917	15.7278		131.917	8.96919		131.917	27.6935		131.917	65.3239		131.917	73.908		131.917	142.445		131.917	113.024
	132.882	14.7058		132.882	8.1505		132.882	24.4204		132.882	62.8605		132.882	70.7303		132.882	138.439		132.882	107.747
	133.846	14.2133		133.846	7.58073		133.846	22.9014		133.846	61.5556		133.846	68.9855		133.846	135.772		133.846	103.983
	134.81	14.5434		134.81	7.34917		134.81	24.0127		134.81	61.9656		134.81	69.3414		134.81	134.889		134.81	102.346
	135.774	15.2009		135.774	7.31504		135.774	26.1118		135.774	63.0977		135.774	70.577		135.774	134.937		135.774	101.776
	136.739	15.6331		136.739	7.33117		136.739	27.3601		136.739	63.8466		136.739	71.3517		136.739	135.026		136.739	101.115
	137.703	15.5773		137.703	7.42018		137.703	26.7697		137.703	63.7109		137.703	71.1482		137.703	135.183		137.703	99.9799
	138.667	15.3139		138.667	7.36646		138.667	25.8337		138.667	63.2492		138.667	70.4274		138.667	134.687		138.667	98.4181
	139.631	14.8938		139.631	7.02683		139.631	24.7629		139.631	62.6255		139.631	68.9237		139.631	133.017		139.631	96.3158
	140.596	14.3196		140.596	6.489		140.596	23.6422		140.596	61.7824		140.596	66.9794		140.596	130.541		140.596	93.7463
	141.56	13.5741		141.56	5.94464		141.56	22.535		141.56	60.5872		141.56	65.2144		141.56	127.998		141.56	90.8747
	142.524	12.4041		142.524	5.80266		142.524	21.5107		142.524	58.5651		142.524	64.8215		142.524	126.585		142.524	87.774
	143.488	11.322		143.488	5.70013		143.488	20.6715		143.488	56.4896		143.488	64.812		143.488	125.492		143.488	84.8968
	144.452	10.7356		144.452	5.29648		144.452	20.1076		144.452	54.8522		144.452	64.2696		144.452	123.909		144.452	82.3183
	145.417	10.7076		145.417	4.52126		145.417	19.8114		145.417	53.762		145.417	63.027		145.417	121.687		145.417	80.091
	146.381	11.0763		146.381	3.4711		146.381	19.7002		146.381	53.0946		146.381	61.3766		146.381	119.091		146.381	78.2584
	147.345	11.1256		147.345	2.59129		147.345	19.4088		147.345	52.3849		147.345	61.2047		147.345	117.781		147.345	77.7208
	148.31	10.8979		148.31	1.81755		148.31	18.9443		148.31	51.5931		148.31	62.1911		148.31	117.45		148.31	78.148
	149.274	10.6711		149.274	1.24501		149.274	18.5743		149.274	51.0181		149.274	62.8574		149.274	117.065		149.274	78.3892
	150.238	10.6197		150.238	0.90702		150.238	18.4631		150.238	50.8852		150.238	62.2534		150.238	115.943		150.238	77.7533
	151.202	10.8368		151.202	0.78058		151.202	18.693		151.202	51.3877		151.202	59.8399		151.202	113.666		151.202	75.944
	152.166	10.82		152.166	1.06912		152.166	18.857		152.166	51.5479		152.166	57.8999		152.166	112.065		152.166	73.9646
	153.131	10.6277		153.131	2.26682		153.131	19.0604		153.131	51.2766		153.131	56.2023		153.131	111.228		153.131	71.588
	154.095	10.3233		154.095	3.50533		154.095	19.2399		154.095	50.9585		154.095	55.0623		154.095	110.931		154.095	69.4844
	155.059	9.89793		155.059	4.02236		155.059	19.3617		155.059	50.9717		155.059	54.935		155.059	111.093		155.059	68.3066
	156.023	9.15443		156.023	3.20502		156.023	19.4617		156.023	51.7359		156.023	56.6715		156.023	111.99		156.023	68.7049
	156.988	8.58661		156.988	2.26725		156.988	19.2115		156.988	51.9379		156.988	57.8112		156.988	112.519		156.988	68.7567
	157.952	8.36232		157.952	1.45053		157.952	18.3044		157.952	50.9086		157.952	57.4026		157.952	112.471		157.952	67.6056
	158.916	8.42734		158.916	0.87539		158.916	17.159		158.916	49.3119		158.916	56.1456		158.916	112.025		158.916	66.0154
	159.88	8.72388		159.88	0.67847		159.88	16.3155		159.88	47.9564		159.88	54.9162		159.88	111.392		159.88	65.0001
	160.845	9.33009		160.845	1.22448		160.845	16.6162		160.845	47.8055		160.845	54.6778		160.845	110.702		160.845	66.13
	161.809	9.92424		161.809	1.99002		161.809	17.1963		161.809	48.2296		161.809	54.8498		161.809	109.788		161.809	67.6799
	162.773	10.2442		162.773	2.51673		162.773	17.1055		162.773	48.7854		162.773	54.9918		162.773	108.576		162.773	67.8787
	163.737	10.2641		163.737	2.73713		163.737	16.3127		163.737	49.3391		163.737	55.0094		163.737	107.096		163.737	66.657
	164.702	10.0158		164.702	2.66183		164.702	15.1048		164.702	49.7257		164.702	54.8419		164.702	105.425		164.702	64.5109
	165.666	9.48017		165.666	2.19222		165.666	14.4303		165.666	49.1755		165.666	54.1576		165.666	103.731		165.666	62.9458
	166.63	8.6323		166.63	1.30671		166.63	14.3178		166.63	47.6561		166.63	52.9849		166.63	102.037		166.63	62.0015
	167.594	8.04644		167.594	0.6143		167.594	14.2479		167.594	46.3837		167.594	51.6589		167.594	100.433		167.594	61.3286
	168.558	7.96172		168.558	0.3876		168.558	14.0388		168.558	45.7413		168.558	49.9979		168.558	98.7949		168.558	60.8484
	169.523	8.44007		169.523	0.70833		169.523	13.6405		169.523	45.7783		169.523	47.8016		169.523	96.9993		169.523	60.535
	170.487	8.81911		170.487	0.70907		170.487	13.3696		170.487	45.8834		170.487	46.7961		170.487	95.9735		170.487	60.1773
	171.451	9.17494		171.451	-0.1064		171.451	13.2159		171.451	46.2273		171.451	47.495		171.451	96.3254		171.451	59.4771
	172.415	9.48044		172.415	-0.67752		172.415	13.2358		172.415	46.6085		172.415	48.7062		172.415	96.8763		172.415	59.2329
	173.38	9.67493		173.38	-0.3326		173.38	13.4644		173.38	46.9026		173.38	49.9999		173.38	97.0899		173.38	59.9505
	174.344	9.6852		174.344	1.36223		174.344	13.9152		174.344	47.0224		174.344	51.2863		174.344	96.742		174.344	61.9447
	175.308	9.74244		175.308	2.836		175.308	14.5022		175.308	47.133		175.308	52.3485		175.308	96.1307		175.308	63.9118
	176.272	10.0989		176.272	3.42771		176.272	15.4476		176.272	47.4337		176.272	53.1636		176.272	95.2961		176.272	65.6025
	177.237	10.471		177.237	3.46988		177.237	16.3375		177.237	47.6998		177.237	53.7358		177.237	94.3857		177.237	66.7809
	178.201	10.636		178.201	3.14742		178.201	16.76		178.201	47.703		178.201	54.0568		178.201	93.5612		178.201	67.1659
	179.165	10.3962		179.165	2.563		179.165	16.2574		179.165	47.187		179.165	54.1139		179.165	93.0214		179.165	66.4256
	180.129	9.87441		180.129	1.96429		180.129	15.3923		180.129	46.6221		180.129	54.0735		180.129	92.7789		180.129	65.2331

## Sheet: Fig. 2c
Fig. 2c
Original			0.5			1			2			3			6			50			100			300			PDF#44-1246			PDF#41-1449
degree （2θ）	intensity		degree （2θ）	intensity		degree （2θ）	intensity		degree （2θ）	intensity		degree （2θ）	intensity		degree （2θ）	intensity		degree （2θ）	intensity		degree （2θ）	intensity		degree （2θ）	intensity		degree （2θ）	intensity		degree （2θ）	intensity
10.6	2698.4		10.55	3405.23		10.55	3063.69		10.55	2728.34		10.6	2668.85		10.6	2226.2		10.6	2183.46		10.6	2680.33		10.4	1984.27		22.467	1008		16.78	35
10.62	2292.6		10.57	2844.64		10.57	2900.62		10.57	2614.56		10.62	2363.56		10.62	2302.33		10.62	2464.65		10.62	2666.21		10.42	2180.05		22.467	0		16.78	0
10.64	2548.96		10.59	2884.33		10.59	2639.37		10.59	2503.58		10.64	2434.79		10.64	2131.38		10.64	2118.65		10.64	2706.36		10.44	2346.44		22.467	--		16.78	--
10.66	2674.35		10.61	2928.4		10.61	3006.03		10.61	2967.57		10.66	2371.33		10.66	2541.53		10.66	2394.77		10.66	2559.07		10.46	2307.97		23.79	336		19.712	70
10.68	2787.73		10.63	3157.46		10.63	2896.67		10.63	2604.36		10.68	2346.79		10.68	2516.3		10.68	2353.23		10.68	3012.6		10.48	2034.49		23.79	0		19.712	0
10.7	2402.73		10.65	3236.59		10.65	2468.93		10.65	2446.56		10.7	2251.3		10.7	2578.06		10.7	2099.55		10.7	2616.3		10.5	1928.16		23.79	--		19.712	--
10.72	2580.06		10.67	3120.39		10.67	2811.45		10.67	2501.82		10.72	2221.36		10.72	2160.18		10.72	2231.26		10.72	2703.3		10.52	2011.04		27.165	5600		21.722	105
10.74	2182.91		10.69	3049.08		10.69	3040.77		10.69	2652.34		10.74	2360.74		10.74	2424.87		10.74	2195.82		10.74	2707.63		10.54	2183.9		27.165	0		21.722	0
10.76	2870.9		10.71	3019.34		10.71	2277.25		10.71	2891.86		10.76	2464.1		10.76	2246.51		10.76	2045.58		10.76	2390.84		10.56	1890.54		27.165	--		21.722	--
10.78	2927.98		10.73	2941.99		10.73	2424.89		10.73	2884.23		10.78	2367.41		10.78	2042.85		10.78	1858.43		10.78	2191.33		10.58	2293.9		37.949	3536		24.557	35
10.8	2361.12		10.75	3003.63		10.75	2932.49		10.75	2606.22		10.8	2463.51		10.8	2310.47		10.8	1844.6		10.8	2810.34		10.6	2181.34		37.949	0		24.557	0
10.82	2687.19		10.77	2824.76		10.77	2585.2		10.77	2706.5		10.82	2601.91		10.82	2558.18		10.82	2528.69		10.82	2611.13		10.62	2363.09		37.949	--		24.557	--
10.84	2376.66		10.79	3496.07		10.79	2419.53		10.79	3133.19		10.84	2595.47		10.84	2297.91		10.84	2205.62		10.84	2792.47		10.64	1838.17		39.618	3872		25.303	35
10.86	2811.36		10.81	2786.72		10.81	2975.53		10.81	2661.58		10.86	2154.03		10.86	2218.89		10.86	2453.27		10.86	2851.57		10.66	2081.6		39.618	0		25.303	0
10.88	2468.54		10.83	2912.14		10.83	2699.83		10.83	2433.99		10.88	2294.91		10.88	2581.52		10.88	1955.39		10.88	2416.55		10.68	1948.43		39.618	--		25.303	--
10.9	2527.82		10.85	2613.34		10.85	2643.93		10.85	2639.61		10.9	2426.05		10.9	2400.61		10.9	1973.24		10.9	2557.14		10.7	2063.52		44.553	840		25.757	140
10.92	2563.59		10.87	2678.23		10.87	2651.84		10.87	2684.34		10.92	2234.61		10.92	2377.22		10.92	2457.21		10.92	2657		10.72	1884.69		44.553	0		25.757	0
10.94	2901.74		10.89	2889.9		10.89	2414.78		10.89	2523.34		10.94	2425.03		10.94	2370.08		10.94	2153.04		10.94	2675.15		10.74	2128.27		44.553	--		25.757	--
10.96	2985.41		10.91	2815.15		10.91	2542.91		10.91	2499.05		10.96	2137.4		10.96	2381.25		10.96	1929.48		10.96	2600.17		10.76	1938.61		45.872	1008		26.922	1400
10.98	2490.94		10.93	2941.16		10.93	2698.84		10.93	2684.87		10.98	1999		10.98	2273.76		10.98	2246.95		10.98	2632.72		10.78	1995.57		45.872	0		26.922	0
11	2601.46		10.95	2787.3		10.95	2814.23		10.95	2802.2		11	2385.17		11	2297.75		11	2324.85		11	2634.36		10.8	1963.8		45.872	--		26.922	--
11.02	2514.09		10.97	2955.23		10.97	2357.76		10.97	2677.99		11.02	2314.57		11.02	2533.8		11.02	1958.53		11.02	2772.69		10.82	2275.65		46.007	1008		27.377	4500
11.04	2519.53		10.99	2446.71		10.99	2839.27		10.99	2439.35		11.04	2003.79		11.04	2112.57		11.04	2446.11		11.04	2715.94		10.84	2309		46.007	0		27.377	0
11.06	2606.74		11.01	3132.28		11.01	3022.94		11.01	2334.15		11.06	2607.38		11.06	2037.3		11.06	2141.1		11.06	2716.13		10.86	2274.02		46.007	--		27.377	--
11.08	2739.26		11.03	2473.27		11.03	2790.44		11.03	2641.59		11.08	2432.56		11.08	2192.27		11.08	2343.54		11.08	2813.59		10.88	2116.36		46.729	168		28	350
11.1	2393.2		11.05	3391.61		11.05	2434.93		11.05	2363.02		11.1	2278.97		11.1	2812.9		11.1	2368.73		11.1	2505.69		10.9	1794.4		46.729	0		28	0
11.12	2825.65		11.07	3128.52		11.07	2535.7		11.07	2235.15		11.12	2105.61		11.12	2372.41		11.12	1923.14		11.12	2879.57		10.92	2103.84		46.729	--		28	--
11.14	2524.28		11.09	2948.36		11.09	2643.77		11.09	2775.85		11.14	2257.29		11.14	2294.22		11.14	2096.92		11.14	2620.86		10.94	2049.19		48.689	2184		32.484	350
11.16	2384.03		11.11	3009.13		11.11	2963.75		11.11	2325.55		11.16	2375.27		11.16	2241.8		11.16	2158.7		11.16	2822.37		10.96	1870.72		48.689	0		32.484	0
11.18	2413.39		11.13	2564.51		11.13	2784.07		11.13	2860.66		11.18	2223.2		11.18	2358.16		11.18	2082.99		11.18	2651.14		10.98	1860.02		48.689	--		32.484	--
11.2	2591.49		11.15	2823.47		11.15	2781.86		11.15	2676.44		11.2	2441.07		11.2	2490.3		11.2	2093.35		11.2	2450.73		11	2180.61		55.64	1176		33.039	3150
11.22	2543.73		11.17	2860.32		11.17	2604.99		11.17	2479.69		11.22	2502.64		11.22	2208.73		11.22	1602.4		11.22	2735.44		11.02	2107.67		55.64	0		33.039	0
11.24	2837.41		11.19	2945.9		11.19	2680		11.19	2411.22		11.24	2355.79		11.24	2084.57		11.24	2192.45		11.24	2745.43		11.04	1810.48		55.64	--		33.039	--
11.26	2488.43		11.21	2684.72		11.21	2693.5		11.21	2484.48		11.26	2241.39		11.26	2484.57		11.26	2201.98		11.26	2590.02		11.06	2135.94		59.324	504		33.241	1050
11.28	2560.83		11.23	2772.23		11.23	2761.98		11.23	2797.41		11.28	2538.59		11.28	2487.01		11.28	2269.86		11.28	2930.64		11.08	1920.85		59.324	0		33.241	0
11.3	2519.81		11.25	2513.16		11.25	2699.57		11.25	2507.96		11.3	2326.41		11.3	2118.89		11.3	2098.18		11.3	2355.8		11.1	2211.78		59.324	--		33.241	--
11.32	2701.71		11.27	3025.24		11.27	2798.74		11.27	3024.61		11.32	2581.96		11.32	2287.78		11.32	2107.88		11.32	2464.79		11.12	2052.39		61.119	168		33.941	105
11.34	2712.39		11.29	3081.87		11.29	2811.83		11.29	2942.84		11.34	2167.59		11.34	2120.61		11.34	1983.98		11.34	2763.03		11.14	2225.04		61.119	0		33.941	0
11.36	2576.45		11.31	2697.54		11.31	2587		11.31	2462.68		11.36	2848.24		11.36	2293.77		11.36	2181.89		11.36	2886.38		11.16	2015.56		61.119	--		33.941	--
11.38	2842.69		11.33	2770.33		11.33	2664.05		11.33	2473.19		11.38	2307.05		11.38	2322.94		11.38	1823.79		11.38	2690.89		11.18	2116.45		62.174	1344		35.042	1750
11.4	2303.28		11.35	2842.63		11.35	2424.27		11.35	2648.06		11.4	2248.83		11.4	2029.29		11.4	1907.84		11.4	2478.02		11.2	2046.82		62.174	0		35.042	0
11.42	2488.52		11.37	2803.34		11.37	2745.28		11.37	2664.55		11.42	2712.11		11.42	2422.71		11.42	2126.45		11.42	2670.71		11.22	2052.75		62.174	--		35.042	--
11.44	2896.21		11.39	2783.57		11.39	2521.75		11.39	2713.9		11.44	2400.17		11.44	2278.16		11.44	2277.75		11.44	2447.36		11.24	2165.47		62.887	168		35.406	630
11.46	2405.44		11.41	2676.38		11.41	2522.96		11.41	2938.36		11.46	2464.67		11.46	2023.34		11.46	2126.41		11.46	2599.02		11.26	2145.74		62.887	0		35.406	0
11.48	2686.23		11.43	2973.72		11.43	2835.79		11.43	2948.62		11.48	2248.81		11.48	2384.68		11.48	2108.76		11.48	2967.37		11.28	2200.52		62.887	--		35.406	--
11.5	2806.21		11.45	2736.7		11.45	3067.28		11.45	2523.51		11.5	2453.9		11.5	2424.63		11.5	1995.16		11.5	3459.15		11.3	1897.66		64.496	880		35.906	70
11.52	2577.22		11.47	3058.38		11.47	2806.14		11.47	2540.55		11.52	2590.38		11.52	2223.4		11.52	1821.5		11.52	2602.07		11.32	1830.78		64.496	0		35.906	0
11.54	2774.02		11.49	2760.92		11.49	2498.85		11.49	2268.42		11.54	2276.15		11.54	2110.48		11.54	2336.79		11.54	3028.51		11.34	1950.19		64.496	--		35.906	--
11.56	2684.22		11.51	2710.09		11.51	2681		11.51	2630.97		11.56	2604.38		11.56	2121.14		11.56	2105.34		11.56	2935.72		11.36	1735.36		67.443	336		36.962	350
11.58	2537.92		11.53	2954.11		11.53	2628.77		11.53	2293.16		11.58	2262.5		11.58	2191.81		11.58	2040.02		11.58	2572.32		11.38	2290.07		67.443	0		36.962	0
11.6	2732.78		11.55	3073.27		11.55	2494.08		11.55	2459.92		11.6	2286.59		11.6	2571.49		11.6	2104.4		11.6	2431.85		11.4	1951.42		67.443	--		36.962	--
11.62	2687.66		11.57	3237.48		11.57	2747.55		11.57	2704.83		11.62	2336.24		11.62	2496.65		11.62	1884.17		11.62	2900.87		11.42	2366.01		70.764	840		37.595	210
11.64	2519.66		11.59	2544.97		11.59	2724.17		11.59	2629.55		11.64	2221.18		11.64	2175.44		11.64	1836.67		11.64	2819.41		11.44	1887.73		70.764	0		37.595	0
11.66	2267.72		11.61	3167.57		11.61	2468.09		11.61	2744.29		11.66	2256.27		11.66	1805.86		11.66	1662.91		11.66	3075.36		11.46	2247.87		70.764	--		37.595	--
11.68	2393.75		11.63	3207.46		11.63	2365.72		11.63	2612.63		11.68	2372.98		11.68	2513.7		11.68	1940.16		11.68	2603.04		11.48	1889.93		71.532	168		40.053	105
11.7	2572.56		11.65	2841.5		11.65	2769.5		11.65	2403.83		11.7	2099.43		11.7	2363.49		11.7	1938.82		11.7	2786.88		11.5	1878.71		71.532	0		40.053	0
11.72	2705.63		11.67	2952.09		11.67	2725.97		11.67	2501.15		11.72	2325.99		11.72	2458.57		11.72	1975.93		11.72	2566.39		11.52	1858.43		71.532	--		40.053	--
11.74	2566.41		11.69	2735.93		11.69	2727.96		11.69	2533.69		11.74	2715.17		11.74	2406.49		11.74	1936.18		11.74	2744.05		11.54	2064.33		71.865	336		40.624	35
11.76	2585.14		11.71	3019.44		11.71	2834.92		11.71	2693.16		11.76	2435.72		11.76	2357.02		11.76	2065.74		11.76	2489.94		11.56	1879.42		71.865	0		40.624	0
11.78	2542.71		11.73	2828.32		11.73	2550.74		11.73	2463.71		11.78	2395.05		11.78	2593.75		11.78	2010.73		11.78	3006.65		11.58	1889.88		71.865	--		40.624	--
11.8	2606.61		11.75	3129.32		11.75	2550.76		11.75	2486.47		11.8	2174.27		11.8	2061.03		11.8	1807.79		11.8	2740.07		11.6	2007.08		73.706	168		41.461	175
11.82	2575.21		11.77	2879.82		11.77	2522.1		11.77	2822.53		11.82	2468.88		11.82	2204.4		11.82	2199.86		11.82	2754.2		11.62	1638.23		73.706	0		41.461	0
11.84	2577.86		11.79	3070.03		11.79	2654.34		11.79	2524.46		11.84	2402.41		11.84	2067.93		11.84	2144.58		11.84	2721.34		11.64	1939.05		73.706	--		41.461	--
11.86	2846.77		11.81	2952.2		11.81	2894.11		11.81	2615.42		11.86	2287.71		11.86	1978.64		11.86	2015.32		11.86	2705.93		11.66	2124.63		75.316	168		41.884	140
11.88	2572.39		11.83	3018.3		11.83	2663.35		11.83	2633.82		11.88	2350.73		11.88	2268.87		11.88	1913.88		11.88	2700.09		11.68	2005.74		75.316	0		41.884	0
11.9	2728.21		11.85	2930.9		11.85	2707.02		11.85	2713.77		11.9	2148.3		11.9	2068.93		11.9	2403.03		11.9	2581.86		11.7	2162.93		75.316	--		41.884	--
11.92	2773.69		11.87	2832.7		11.87	2679.96		11.87	2275.06		11.92	2293.46		11.92	2259.88		11.92	2021.18		11.92	2848.99		11.72	2035.04		76.399	168		42.353	630
11.94	2732.41		11.89	2636.54		11.89	2571.86		11.89	2952.57		11.94	2487.42		11.94	2181.06		11.94	1798.56		11.94	3052.06		11.74	2015.38		76.399	0		42.353	0
11.96	2600.11		11.91	2919.32		11.91	2638.89		11.91	2450.87		11.96	2409.81		11.96	2030.05		11.96	1744.27		11.96	2610.08		11.76	2132.02		76.399	--		42.353	--
11.98	2786.96		11.93	3071.97		11.93	2614.06		11.93	2663.26		11.98	2337.22		11.98	2184.79		11.98	1939.16		11.98	2660.74		11.78	1775.12		81.145	168		44.293	70
12	3121.23		11.95	2976.22		11.95	2608.44		11.95	2349.14		12	2030.69		12	2358.5		12	2061.23		12	3010.55		11.8	2139.24		81.145	0		44.293	0
12.02	2613.07		11.97	3033.67		11.97	2559.11		11.97	2556.69		12.02	2301.6		12.02	2121.62		12.02	2044.29		12.02	2863.97		11.82	1901.96		81.145	--		44.293	--
12.04	2377.72		11.99	2964.26		11.99	2502.35		11.99	2527.48		12.04	2286.86		12.04	2093.31		12.04	1875.25		12.04	2845.4		11.84	2115.23		84.978	168		45.117	490
12.06	2661.35		12.01	3070.51		12.01	2744.17		12.01	2406.2		12.06	2146.32		12.06	1881.56		12.06	1951.18		12.06	2631.09		11.86	1842.3		84.978	0		45.117	0
12.08	2722.53		12.03	2835.23		12.03	2888.34		12.03	2440.7		12.08	2172.19		12.08	2075.65		12.08	1805.83		12.08	2864.27		11.88	2001.29		84.978	--		45.117	--
12.1	2610.11		12.05	2950.09		12.05	2774.94		12.05	2842.73		12.1	2144.58		12.1	1996.09		12.1	1821.34		12.1	2605.33		11.9	2029.33		85.32	168		45.466	35
12.12	2843.95		12.07	2906.67		12.07	2640.01		12.07	2679.93		12.12	2465.96		12.12	2294.12		12.12	1999.21		12.12	2839.27		11.92	1858.96		85.32	0		45.466	0
12.14	2962.08		12.09	2791.77		12.09	3061.58		12.09	2295.83		12.14	2186.76		12.14	2412.29		12.14	1803.73		12.14	2493.06		11.94	1962.73		85.32	--		45.466	--
12.16	2482.17		12.11	2839.03		12.11	2546.61		12.11	2499.54		12.16	2299.7		12.16	2711.53		12.16	1484.92		12.16	2626.36		11.96	1861.59		85.404	168		46.305	1575
12.18	2563.36		12.13	2910.5		12.13	2978.79		12.13	2252.24		12.18	2323.94		12.18	2042.61		12.18	1666.82		12.18	2647.9		11.98	2030.27		85.404	0		46.305	0
12.2	2910.54		12.15	2668.99		12.15	2495.56		12.15	2702.35		12.2	2324.81		12.2	2008.37		12.2	2070.69		12.2	2610.34		12	1943.68		85.404	--		46.305	--
12.22	2758.1		12.17	3186.54		12.17	2983.87		12.17	2231.83		12.22	2143.77		12.22	2483.61		12.22	1976.42		12.22	2728.76		12.02	2032.25		87.079	168		46.991	70
12.24	3252.56		12.19	2934.05		12.19	2657.84		12.19	2434.13		12.24	2489.87		12.24	2158.6		12.24	1827.2		12.24	2281.22		12.04	1803.24		87.079	0		46.991	0
12.26	2585.85		12.21	2885.05		12.21	2291.74		12.21	2311.14		12.26	2378.65		12.26	2312.95		12.26	1902.9		12.26	2420.27		12.06	2230.89		87.079	--		46.991	--
12.28	2469.37		12.23	3007.85		12.23	2739.32		12.23	2527.09		12.28	2206.94		12.28	2250.87		12.28	1863.56		12.28	2609.33		12.08	1957.24		89.565	168		47.431	70
12.3	2326.9		12.25	3188.25		12.25	2582.1		12.25	2823.56		12.3	2012.81		12.3	2198.47		12.3	1719.25		12.3	2299.18		12.1	1990.58		89.565	0		47.431	0
12.32	2268.04		12.27	2964.74		12.27	2801.07		12.27	2263.58		12.32	2423.03		12.32	2344.84		12.32	1841.51		12.32	2645.79		12.12	2182.39		89.565	--		47.431	--
12.34	2920.5		12.29	2526.63		12.29	2674.8		12.29	2373.63		12.34	2364.52		12.34	1846.06		12.34	1945.69		12.34	2772.83		12.14	1917.1		89.669	168		47.576	105
12.36	2650.59		12.31	3049.14		12.31	2381.13		12.31	2554.15		12.36	2360.95		12.36	2054.14		12.36	1763.66		12.36	2910.59		12.16	1863.2		89.669	0		47.576	0
12.38	2082.5		12.33	2960.77		12.33	2819.3		12.33	2386.67		12.38	1862.63		12.38	1885.13		12.38	1845		12.38	3176.12		12.18	1968.2		89.669	--		47.576	--
12.4	2265.84		12.35	2770.95		12.35	3014.85		12.35	2450.49		12.4	2497.68		12.4	2112.87		12.4	1743.26		12.4	2881.95		12.2	1548.36		91.638	168		48.397	490
12.42	2877.7		12.37	2835.8		12.37	2729.59		12.37	2586.28		12.42	2222.96		12.42	2388.21		12.42	1456.53		12.42	2960.81		12.22	1763.82		91.638	0		48.397	0
12.44	2722.82		12.39	2957		12.39	2244.57		12.39	2568.28		12.44	2183.23		12.44	1919.76		12.44	1906.14		12.44	2606.76		12.24	1895.95		91.638	--		48.397	--
12.46	2653.88		12.41	2822.16		12.41	2525.33		12.41	2230.96		12.46	2101.21		12.46	1908		12.46	2047.72		12.46	2503.27		12.26	1930.29		--	--		48.576	490
12.48	2752.15		12.43	2656.94		12.43	2655.43		12.43	2413.5		12.48	2386.23		12.48	2120.52		12.48	1881.96		12.48	2926.16		12.28	2059.96		--	--		48.576	0
12.5	2833.8		12.45	3042.96		12.45	2519.76		12.45	2320.51		12.5	2382.13		12.5	2245.54		12.5	1753.42		12.5	2674.02		12.3	1808.62		--	--		48.576	--
12.52	2539.97		12.47	3321.58		12.47	2373.01		12.47	2461.32		12.52	2037.46		12.52	2229.76		12.52	1586.16		12.52	2794.72		12.32	1968.81		--	--		49.436	490
12.54	2381.54		12.49	2762.33		12.49	2522		12.49	2490.17		12.54	2513.5		12.54	2083.7		12.54	1790.58		12.54	2659.65		12.34	1995.72		--	--		49.436	0
12.56	2719.8		12.51	2862.63		12.51	2812.16		12.51	2621.36		12.56	2130.48		12.56	2091.48		12.56	1961.43		12.56	2915.1		12.36	1986.53		--	--		49.436	--
12.58	2435.3		12.53	3113.64		12.53	2933.89		12.53	2385.25		12.58	2179.91		12.58	2244.88		12.58	1954.25		12.58	2855.88		12.38	2084.11		--	--		49.957	35
12.6	2614.19		12.55	2615.03		12.55	2728.55		12.55	2419.29		12.6	2195.72		12.6	2044.09		12.6	1831.08		12.6	2701.49		12.4	1571.47		--	--		49.957	0
12.62	2236.96		12.57	2996.77		12.57	2666.71		12.57	2390.88		12.62	2212.82		12.62	2051.39		12.62	1500.4		12.62	2533.02		12.42	1886.42		--	--		49.957	--
12.64	3139.47		12.59	3130.36		12.59	2665.3		12.59	2123.7		12.64	2334.22		12.64	1964.66		12.64	1908.62		12.64	2757.09		12.44	1868.7		--	--		50.391	35
12.66	2231.31		12.61	2494.45		12.61	2639.13		12.61	2229.16		12.66	2376.67		12.66	1849.77		12.66	1548.51		12.66	2409.94		12.46	1997.67		--	--		50.391	0
12.68	2477.48		12.63	2810.52		12.63	2564.78		12.63	2232.15		12.68	2202.9		12.68	2177.72		12.68	2253.38		12.68	2499.49		12.48	1699.97		--	--		50.391	--
12.7	2233.55		12.65	2870.16		12.65	2606.32		12.65	2422.07		12.7	2131.57		12.7	1960.06		12.7	1926.47		12.7	2466.18		12.5	2030.55		--	--		51.302	175
12.72	2748.18		12.67	2861.92		12.67	2526.18		12.67	2398.38		12.72	1976.54		12.72	2299.14		12.72	1671.11		12.72	2693		12.52	1939.12		--	--		51.302	0
12.74	2750.23		12.69	2958.02		12.69	2573.94		12.69	2294.5		12.74	2329.66		12.74	2148.84		12.74	1649.12		12.74	2783.83		12.54	1606.73		--	--		51.302	--
12.76	2607.94		12.71	2918.01		12.71	2603.47		12.71	2646.43		12.76	2011.04		12.76	2020.36		12.76	1681.86		12.76	2358.95		12.56	1691.76		--	--		51.635	70
12.78	2611.38		12.73	2959.24		12.73	2644.09		12.73	2470.63		12.78	2016.82		12.78	1944.8		12.78	2250.71		12.78	2679.06		12.58	1718.84		--	--		51.635	0
12.8	2512.5		12.75	2744.72		12.75	2622.79		12.75	2638.5		12.8	2246.28		12.8	2038.23		12.8	1878.68		12.8	2711.56		12.6	1792.69		--	--		51.635	--
12.82	2773.56		12.77	2642.27		12.77	2792.64		12.77	2147.17		12.82	2398.21		12.82	2015.48		12.82	1625.64		12.82	2750.57		12.62	1941.28		--	--		51.704	315
12.84	2465.37		12.79	2597.47		12.79	2566.11		12.79	2370.33		12.84	2145.72		12.84	2133.73		12.84	1742.67		12.84	2524.95		12.64	1834.88		--	--		51.704	0
12.86	2888.55		12.81	2912.95		12.81	2234.93		12.81	2316.33		12.86	1890.25		12.86	2239.32		12.86	1825.73		12.86	2833.72		12.66	1705.3		--	--		51.704	--
12.88	2562.26		12.83	2929.71		12.83	2559.11		12.83	2540.05		12.88	1951.97		12.88	1906.11		12.88	1847.5		12.88	2737.23		12.68	1857.22		--	--		51.919	280
12.9	3006.91		12.85	2902.37		12.85	2317.15		12.85	2326.59		12.9	2155.47		12.9	2227.95		12.9	1669.96		12.9	2623.18		12.7	1956.41		--	--		51.919	0
12.92	2728.91		12.87	3027.37		12.87	2980.79		12.87	2400.89		12.92	2379.16		12.92	2117.29		12.92	1539.01		12.92	2573.92		12.72	1812.56		--	--		51.919	--
12.94	2721.61		12.89	2934.93		12.89	2406.26		12.89	2236.16		12.94	2218.65		12.94	1798.66		12.94	1520.29		12.94	2743.38		12.74	1954.39		--	--		52.373	1575
12.96	2817.45		12.91	2609.2		12.91	2395.37		12.91	2247.62		12.96	1879.51		12.96	1920.02		12.96	1567.22		12.96	2681.07		12.76	1880.48		--	--		52.373	0
12.98	2673.81		12.93	2726.27		12.93	2433.29		12.93	2521.54		12.98	2122.17		12.98	2084.78		12.98	1550.84		12.98	2457.1		12.78	1574.98		--	--		52.373	--
13	2730.37		12.95	2912.25		12.95	2725.86		12.95	2011.72		13	1929.9		13	1753.93		13	1744.71		13	2372.17		12.8	1660.5		--	--		52.997	385
13.02	2455.16		12.97	2485.43		12.97	2620.94		12.97	2390.12		13.02	2356.65		13.02	2287.71		13.02	1510.43		13.02	2564.75		12.82	2010.48		--	--		52.997	0
13.04	2558.21		12.99	2716.7		12.99	2756.21		12.99	2280.99		13.04	2419.08		13.04	2132.73		13.04	1644.43		13.04	2885.1		12.84	1855.48		--	--		52.997	--
13.06	2649.79		13.01	2398.16		13.01	2706.73		13.01	2293.86		13.06	2274.52		13.06	1885.02		13.06	1610.32		13.06	2673.26		12.86	1666.15		--	--		53.808	35
13.08	2724.29		13.03	2962.96		13.03	2625.1		13.03	2349.43		13.08	2287.37		13.08	1782.14		13.08	1616.53		13.08	2596.3		12.88	1835.35		--	--		53.808	0
13.1	2658.46		13.05	2687.26		13.05	2411.33		13.05	2305.77		13.1	2327.22		13.1	1728.77		13.1	1334.67		13.1	2336.88		12.9	2017.49		--	--		53.808	--
13.12	2720.43		13.07	3025.8		13.07	3046.39		13.07	2301.69		13.12	2108.93		13.12	2039.67		13.12	1903.16		13.12	2458.34		12.92	1867.19		--	--		54.169	35
13.14	2319.54		13.09	2828.08		13.09	2235.74		13.09	2223.74		13.14	1960.59		13.14	1807.05		13.14	1911.5		13.14	2944.83		12.94	1813.06		--	--		54.169	0
13.16	2657.94		13.11	2941.91		13.11	2667		13.11	2361.71		13.16	2321.78		13.16	1836.83		13.16	1502.04		13.16	2596.57		12.96	1425.91		--	--		54.169	--
13.18	2469.36		13.13	2701.19		13.13	2293.77		13.13	2111.03		13.18	2138.49		13.18	1885.22		13.18	1545.19		13.18	3061.46		12.98	1708.92		--	--		54.771	420
13.2	2684.14		13.15	2749.9		13.15	2846.47		13.15	2015.38		13.2	1938.5		13.2	2107.84		13.2	1815.43		13.2	2959.24		13	1697.37		--	--		54.771	0
13.22	2483.11		13.17	2915.09		13.17	2705.91		13.17	2441.48		13.22	2075.83		13.22	1651.69		13.22	1566.64		13.22	2544.08		13.02	1663.26		--	--		54.771	--
13.24	2351.31		13.19	2639.85		13.19	2584.44		13.19	2110.87		13.24	2153.67		13.24	1904.89		13.24	1540.81		13.24	2607.82		13.04	1688.04		--	--		55.436	350
13.26	2630.08		13.21	2837.26		13.21	2918.71		13.21	2324.65		13.26	2416.37		13.26	1962.92		13.26	1366.45		13.26	2971.8		13.06	1823.39		--	--		55.436	0
13.28	2543.72		13.23	3213.62		13.23	2435.57		13.23	2356.66		13.28	1856.95		13.28	1999.68		13.28	1550.71		13.28	2810.61		13.08	1821.16		--	--		55.436	--
13.3	2417.18		13.25	3021.31		13.25	2378.63		13.25	2625.06		13.3	2063.22		13.3	2086.41		13.3	1487.09		13.3	2926.45		13.1	1668.33		--	--		55.494	350
13.32	2185.33		13.27	2540.47		13.27	2606.37		13.27	2389.49		13.32	2066.05		13.32	1673.11		13.32	1395.16		13.32	2545.16		13.12	1534.49		--	--		55.494	0
13.34	2222.9		13.29	2710.29		13.29	2790.69		13.29	1979.84		13.34	1780.16		13.34	1812.6		13.34	1533.5		13.34	2445.37		13.14	1942.48		--	--		55.494	--
13.36	2492.93		13.31	2864.66		13.31	2658.74		13.31	2213.19		13.36	2120.82		13.36	1812.46		13.36	1625.45		13.36	2390.77		13.16	1777.79		--	--		55.905	105
13.38	2516.53		13.33	2537.09		13.33	2852.67		13.33	2237.08		13.38	1974.68		13.38	2034.75		13.38	1563.25		13.38	2858.1		13.18	1418.99		--	--		55.905	0
13.4	2465.31		13.35	2522.37		13.35	2268.3		13.35	2404.73		13.4	2030.2		13.4	1732.46		13.4	1762.57		13.4	2677.75		13.2	1860.55		--	--		55.905	--
13.42	2445.25		13.37	2746.82		13.37	2429.07		13.37	2366.23		13.42	2041.27		13.42	2074.79		13.42	1345.41		13.42	2758.65		13.22	1617.79		--	--		56.477	35
13.44	2320.88		13.39	2548.39		13.39	2667.89		13.39	2464.37		13.44	2066.26		13.44	1693.47		13.44	1479.26		13.44	2635.09		13.24	1647.34		--	--		56.477	0
13.46	2368.51		13.41	2825.89		13.41	2545.29		13.41	2278.44		13.46	2327.58		13.46	1798.25		13.46	1783.41		13.46	2616.13		13.26	2099.73		--	--		56.477	--
13.48	2352.45		13.43	2955.64		13.43	2770.89		13.43	2121.45		13.48	2199.29		13.48	1696		13.48	1450.18		13.48	2311.02		13.28	1791.18		--	--		57.754	175
13.5	2491.34		13.45	2942.37		13.45	2612.81		13.45	2379.1		13.5	1932.51		13.5	1843.83		13.5	1408.41		13.5	2836.23		13.3	1725.07		--	--		57.754	0
13.52	2511		13.47	2919.09		13.47	2320.53		13.47	2172.88		13.52	2167.75		13.52	1867.78		13.52	1578		13.52	2602.28		13.32	1882.75		--	--		57.754	--
13.54	2664.77		13.49	2897.64		13.49	2368.62		13.49	2427.5		13.54	1895.1		13.54	1948.88		13.54	1826.83		13.54	2553.49		13.34	1766.06		--	--		57.866	350
13.56	2675.95		13.51	2755.27		13.51	2645.72		13.51	2205.03		13.56	2235.38		13.56	1831.55		13.56	1417.35		13.56	2454.56		13.36	1544.67		--	--		57.866	0
13.58	2505.41		13.53	2787.36		13.53	2567.06		13.53	2163.63		13.58	1906.61		13.58	1737.58		13.58	1381.98		13.58	2584.39		13.38	1841.87		--	--		57.866	--
13.6	2540.17		13.55	3304.5		13.55	2304.66		13.55	2412.84		13.6	2149.01		13.6	1918.39		13.6	1648		13.6	2530.41		13.4	1630.08		--	--		57.941	350
13.62	2487.17		13.57	2890.79		13.57	2375.99		13.57	2524.33		13.62	2086.5		13.62	1973.53		13.62	1559.77		13.62	2205.63		13.42	1603.18		--	--		57.941	0
13.64	2690.56		13.59	2772.34		13.59	2594.68		13.59	2154.24		13.64	2031.16		13.64	1967.66		13.64	1788.48		13.64	2542.57		13.44	1330.85		--	--		57.941	--
13.66	1995.43		13.61	2555.84		13.61	2495.15		13.61	2160.42		13.66	2018.89		13.66	1436.99		13.66	1379.53		13.66	2643.28		13.46	1619.58		--	--		58.266	315
13.68	2030.31		13.63	2956.63		13.63	2563.63		13.63	2454.69		13.68	1714.94		13.68	1581.53		13.68	1350.9		13.68	2426.05		13.48	1506.7		--	--		58.266	0
13.7	2137.42		13.65	2692.13		13.65	2592.86		13.65	2123.07		13.7	1913.53		13.7	1730.13		13.7	1240.87		13.7	2350.95		13.5	1379.6		--	--		58.266	--
13.72	2747.11		13.67	2585.19		13.67	2291.59		13.67	2504.99		13.72	2192.2		13.72	1548.74		13.72	1360.26		13.72	2472.82		13.52	1544.47		--	--		58.563	35
13.74	2734.08		13.69	2324.76		13.69	2400.86		13.69	2020.12		13.74	1736.01		13.74	1886.02		13.74	1667.37		13.74	3039.41		13.54	1681.91		--	--		58.563	0
13.76	2484.97		13.71	2831.29		13.71	2160.64		13.71	2398.5		13.76	1853.31		13.76	1917.35		13.76	1691.35		13.76	2662.37		13.56	1604.01		--	--		58.563	--
13.78	2381.09		13.73	2766.86		13.73	2602.3		13.73	2038		13.78	1726.57		13.78	1693.12		13.78	1336.2		13.78	2440.7		13.58	1291.92		--	--		58.969	315
13.8	2573.79		13.75	2621.74		13.75	2922.22		13.75	2066.57		13.8	1809.87		13.8	1890.4		13.8	1192.45		13.8	2893.74		13.6	1409.24		--	--		58.969	0
13.82	2487.98		13.77	2812.32		13.77	2718.33		13.77	1850.14		13.82	1934.18		13.82	1723.1		13.82	1289.21		13.82	2573.28		13.62	1773.88		--	--		58.969	--
13.84	2398.92		13.79	2570.21		13.79	2452.79		13.79	1650.37		13.84	1965.87		13.84	1865.03		13.84	1667.53		13.84	2582.55		13.64	1417.78		--	--		59.032	630
13.86	2710.77		13.81	2595.85		13.81	2349.36		13.81	2319.09		13.86	1760.62		13.86	1826.08		13.86	1608.56		13.86	2612.64		13.66	1568.35		--	--		59.032	0
13.88	2346.97		13.83	2368.9		13.83	2511.26		13.83	2165.95		13.88	1900.77		13.88	2067.41		13.88	1501.78		13.88	2532.61		13.68	1452.27		--	--		59.032	--
13.9	2372.18		13.85	2900.05		13.85	2330.42		13.85	2137.95		13.9	1785.24		13.9	2030.62		13.9	1227.56		13.9	2618.11		13.7	1598.37		--	--		59.891	35
13.92	2550.28		13.87	2400.39		13.87	2486.78		13.87	2122.13		13.92	1739.5		13.92	1872.3		13.92	1433.76		13.92	2530.06		13.72	1617.22		--	--		59.891	0
13.94	2207.34		13.89	2688.2		13.89	2469.97		13.89	2077.73		13.94	1843.24		13.94	1802.7		13.94	1398.21		13.94	2545.72		13.74	1659.52		--	--		59.891	--
13.96	2368.06		13.91	2413.87		13.91	2657.79		13.91	2266.97		13.96	1839.17		13.96	2047.63		13.96	1361.09		13.96	2502.38		13.76	1560.9		--	--		60.505	35
13.98	2645.27		13.93	2631.46		13.93	2676.89		13.93	2060.94		13.98	1969.21		13.98	1855.84		13.98	1319.61		13.98	2419.29		13.78	1534.11		--	--		60.505	0
14	2443.76		13.95	2730.35		13.95	2760		13.95	1872		14	1896.88		14	1766.36		14	1610.96		14	2443.99		13.8	1513.54		--	--		60.505	--
14.02	2041.51		13.97	2238.47		13.97	2292.13		13.97	2271.45		14.02	1929.36		14.02	2009.84		14.02	1259.9		14.02	2663.32		13.82	1465.3		--	--		61.488	1100
14.04	2335.63		13.99	2718.9		13.99	2194.32		13.99	2096.36		14.04	1699.06		14.04	1810.15		14.04	1452.94		14.04	2978.36		13.84	1464.44		--	--		61.488	0
14.06	2809.59		14.01	3002.1		14.01	2082.22		14.01	1883.37		14.06	1803.49		14.06	1483.44		14.06	1529.15		14.06	2637.12		13.86	1179.06		--	--		61.488	--
14.08	2330.72		14.03	2495.46		14.03	2597.34		14.03	1957.31		14.08	1935.82		14.08	1652.78		14.08	1339.54		14.08	2622.69		13.88	1533.4		--	--		61.82	350
14.1	2585.33		14.05	2328.15		14.05	2154.47		14.05	2006.78		14.1	1973.65		14.1	1610.08		14.1	1458.37		14.1	2574.84		13.9	1176.72		--	--		61.82	0
14.12	2333.09		14.07	2702.14		14.07	2085.09		14.07	2036.23		14.12	1677.68		14.12	1655.42		14.12	1422.78		14.12	2590.81		13.92	1501.49		--	--		61.82	--
14.14	2563.24		14.09	2469.05		14.09	2528.44		14.09	2148.36		14.14	1753.88		14.14	2004.05		14.14	1429.08		14.14	2463.51		13.94	1324.14		--	--		62.29	140
14.16	2094.17		14.11	2416.66		14.11	2328.7		14.11	2217.89		14.16	1757.3		14.16	1754.85		14.16	1470.11		14.16	2449.17		13.96	1517.74		--	--		62.29	0
14.18	2622.98		14.13	2904.98		14.13	2321.94		14.13	2115.87		14.18	1860.93		14.18	1519.24		14.18	1491.18		14.18	2095.17		13.98	1501.18		--	--		62.29	--
14.2	2227.27		14.15	2624.67		14.15	2425.12		14.15	2315.51		14.2	1946.44		14.2	1652.78		14.2	1534.36		14.2	2511.76		14	1409.99		--	--		62.444	105
14.22	2328.86		14.17	2542.11		14.17	2337.02		14.17	2067.4		14.22	1756.13		14.22	1669.94		14.22	1442.73		14.22	2625.31		14.02	1317.6		--	--		62.444	0
14.24	2529.72		14.19	2584.9		14.19	2402.38		14.19	2079.96		14.24	2037.62		14.24	1866.03		14.24	1433.45		14.24	2883.08		14.04	1279.98		--	--		62.444	--
14.26	2116.02		14.21	2186.13		14.21	2143.81		14.21	1990.78		14.26	1772.81		14.26	1671.05		14.26	1374.63		14.26	2494.36		14.06	1516.53		--	--		62.543	35
14.28	2576.69		14.23	2813.44		14.23	2175.38		14.23	2043.64		14.28	1868.38		14.28	1765.16		14.28	1430.76		14.28	2661.76		14.08	1580.92		--	--		62.543	0
14.3	2183.98		14.25	2364.46		14.25	2455.15		14.25	1823.87		14.3	2050.52		14.3	1744.37		14.3	1134.05		14.3	2370.56		14.1	1378.77		--	--		62.543	--
14.32	2199.44		14.27	2591.76		14.27	1938.79		14.27	1892.44		14.32	1971.38		14.32	1451.82		14.32	1202.61		14.32	2137.94		14.12	1194.11		--	--		62.844	35
14.34	2406.15		14.29	2622.02		14.29	2162.27		14.29	2143.32		14.34	1772.32		14.34	1413.22		14.34	1180.5		14.34	2647.19		14.14	1484.19		--	--		62.844	0
14.36	2704.19		14.31	2428.88		14.31	2246.42		14.31	2039.05		14.36	1908.09		14.36	1796.26		14.36	1390.73		14.36	2782.87		14.16	1440.94		--	--		62.844	--
14.38	2470.91		14.33	2519.87		14.33	2225.72		14.33	1825.96		14.38	1710.99		14.38	1938.74		14.38	1295.74		14.38	2638.94		14.18	1251.62		--	--		63.433	35
14.4	2097.47		14.35	2595.69		14.35	2134.3		14.35	2138.76		14.4	1941.63		14.4	1603.91		14.4	1288.67		14.4	2363.96		14.2	1648.97		--	--		63.433	0
14.42	2376.33		14.37	2413.24		14.37	2721.11		14.37	1584.7		14.42	1654.11		14.42	1394.38		14.42	1576.95		14.42	2579.54		14.22	1173.83		--	--		63.433	--
14.44	2358.66		14.39	2959.38		14.39	2280.94		14.39	2167.03		14.44	1764.9		14.44	1553.45		14.44	1364.51		14.44	2280.3		14.24	1458.08		--	--		63.559	35
14.46	2081.18		14.41	2650.04		14.41	1986.13		14.41	2277.23		14.46	2008.84		14.46	1677.49		14.46	1463.6		14.46	2434.06		14.26	1217.58		--	--		63.559	0
14.48	2146.88		14.43	2235.92		14.43	2061.28		14.43	1988.46		14.48	1795.96		14.48	1490.2		14.48	1330.83		14.48	2245.76		14.28	1461.35		--	--		63.559	--
14.5	2584.46		14.45	2307.18		14.45	1967.58		14.45	1928.06		14.5	1878.91		14.5	1671.82		14.5	1359.91		14.5	2547.57		14.3	1186.96		--	--		63.695	35
14.52	2207.6		14.47	2430.81		14.47	2233.25		14.47	1898.12		14.52	1675.46		14.52	1608.51		14.52	1368.69		14.52	2525.1		14.32	1233.06		--	--		63.695	0
14.54	2336.04		14.49	2750		14.49	2062.76		14.49	1702.07		14.54	1653.66		14.54	1640.4		14.54	1413.85		14.54	2166.17		14.34	1388.73		--	--		63.695	--
14.56	2244.37		14.51	2439.18		14.51	2097.69		14.51	1999.64		14.56	1929.07		14.56	1408.46		14.56	1320.16		14.56	2130.69		14.36	1311.02		--	--		64.707	35
14.58	2002.85		14.53	2529.14		14.53	2353.37		14.53	1754.14		14.58	1539.23		14.58	1501.66		14.58	1215.58		14.58	2423.18		14.38	1289.74		--	--		64.707	0
14.6	1981.73		14.55	2559.34		14.55	2163.57		14.55	1979.74		14.6	1658.25		14.6	1661.61		14.6	1086.16		14.6	2830.18		14.4	1362.21		--	--		64.707	--
14.62	2197.13		14.57	2404.36		14.57	1947.52		14.57	1974.89		14.62	1684.11		14.62	1646.4		14.62	1307.29		14.62	2179.8		14.42	1263.6		--	--		65.375	70
14.64	2490.69		14.59	2396.07		14.59	1927.18		14.59	2037.21		14.64	1602.3		14.64	1562.64		14.64	1247.13		14.64	2499.3		14.44	1066.14		--	--		65.375	0
14.66	2060.73		14.61	2444.69		14.61	2472.45		14.61	2028.88		14.66	1456.12		14.66	1791.34		14.66	1102.41		14.66	2018.22		14.46	1320.15		--	--		65.375	--
14.68	2307.86		14.63	2205.78		14.63	2103.08		14.63	1858.58		14.68	1739.29		14.68	1434.33		14.68	1120.56		14.68	2206.81		14.48	1563.65		--	--		66.264	105
14.7	2505.23		14.65	2216.39		14.65	2114.72		14.65	1860.97		14.7	1485.49		14.7	1395.76		14.7	1119.8		14.7	2389.81		14.5	1340.48		--	--		66.264	0
14.72	2175.56		14.67	2605.04		14.67	2059.86		14.67	2079.12		14.72	1674.19		14.72	1639.86		14.72	1422.87		14.72	2096.67		14.52	1316.71		--	--		66.264	--
14.74	2203.82		14.69	2410.41		14.69	2113.47		14.69	1733.89		14.74	1543.8		14.74	1509.44		14.74	1282.18		14.74	2172.32		14.54	1172.06		--	--		66.595	140
14.76	2421.45		14.71	2453.13		14.71	1660.44		14.71	1814.63		14.76	1695.41		14.76	1349.05		14.76	1112.58		14.76	2173.53		14.56	1117.9		--	--		66.595	0
14.78	2208.75		14.73	2330.2		14.73	1855.18		14.73	1826.1		14.78	1759.52		14.78	1808.16		14.78	1151		14.78	2319		14.58	1434.06		--	--		66.595	--
14.8	2075.28		14.75	2232.55		14.75	2023.71		14.75	1863.97		14.8	1667.16		14.8	1730.55		14.8	1134.39		14.8	2534.71		14.6	1265.27		--	--		66.81	175
14.82	2174.11		14.77	2729.66		14.77	2194.34		14.77	1767.43		14.82	1715.02		14.82	1746		14.82	1188.92		14.82	1989.95		14.62	1051.36		--	--		66.81	0
14.84	2059.92		14.79	2493.8		14.79	2444.47		14.79	1685.03		14.84	1716.68		14.84	1639.88		14.84	1163.61		14.84	2204.93		14.64	1356.51		--	--		66.81	--
14.86	2150.35		14.81	2429.87		14.81	2120.05		14.81	1517.39		14.86	1408.51		14.86	1350.15		14.86	973.244		14.86	2603.8		14.66	1217.97		--	--		66.902	245
14.88	1999.68		14.83	2630.55		14.83	2138.76		14.83	1774.72		14.88	1497.91		14.88	1346.87		14.88	1070.31		14.88	2256.18		14.68	1358.93		--	--		66.902	0
14.9	2144.89		14.85	2037.3		14.85	2140.66		14.85	1880.15		14.9	1717.84		14.9	1552.11		14.9	1180.49		14.9	2386.69		14.7	1237.69		--	--		66.902	--
14.92	2083.72		14.87	2245.57		14.87	2206.38		14.87	1871.46		14.92	1504.51		14.92	1354.96		14.92	1324.75		14.92	2460.92		14.72	1039.24		--	--		67.465	35
14.94	2089.67		14.89	2564.02		14.89	2184.44		14.89	1653.78		14.94	1676.39		14.94	1536.65		14.94	1277		14.94	2267.62		14.74	1179.84		--	--		67.465	0
14.96	2223.26		14.91	2361.56		14.91	2051.48		14.91	1743.74		14.96	1784.34		14.96	1386.09		14.96	1324.13		14.96	2084.56		14.76	1276.42		--	--		67.465	--
14.98	2407.7		14.93	2299.16		14.93	1768.91		14.93	1709.36		14.98	1773.36		14.98	1354.02		14.98	1240.51		14.98	2533.3		14.78	1286.87		--	--		67.87	35
15	2355.29		14.95	2778.95		14.95	1909.12		14.95	1610.52		15	1239.59		15	1504.61		15	1282.63		15	2108.57		14.8	1157.81		--	--		67.87	0
15.02	2265.24		14.97	2337.02		14.97	1981.49		14.97	1904.1		15.02	1665.49		15.02	1386.63		15.02	1046.71		15.02	1956.92		14.82	1157.22		--	--		67.87	--
15.04	2027.42		14.99	2448.27		14.99	2222.59		14.99	2030.37		15.04	1762.66		15.04	1405.65		15.04	1206.68		15.04	2123.97		14.84	1106.85		--	--		68.14	35
15.06	2360.8		15.01	2337.46		15.01	1967.57		15.01	1910.82		15.06	1529.29		15.06	1400.92		15.06	1380.59		15.06	2274.33		14.86	1372.72		--	--		68.14	0
15.08	2152.09		15.03	2292.94		15.03	2138.58		15.03	1699.2		15.08	1598.24		15.08	1261.62		15.08	1407.59		15.08	2132.92		14.88	1333.61		--	--		68.14	--
15.1	2189.61		15.05	2202.25		15.05	2256.7		15.05	1884.05		15.1	1848.77		15.1	1384.5		15.1	1032.34		15.1	2299.59		14.9	1178.71		--	--		68.571	70
15.12	2119.61		15.07	2028.1		15.07	2234.92		15.07	1959.65		15.12	1449.61		15.12	1257.99		15.12	1207.42		15.12	2303.66		14.92	1192.32		--	--		68.571	0
15.14	1914.37		15.09	2182.89		15.09	2224.64		15.09	1777.22		15.14	1576.57		15.14	1456.9		15.14	1066.62		15.14	2265.77		14.94	983.617		--	--		68.571	--
15.16	2275.82		15.11	2302.32		15.11	2004.59		15.11	1854.5		15.16	1442.15		15.16	1416.19		15.16	1009.24		15.16	2421.46		14.96	1314.12		--	--		68.789	35
15.18	1837.31		15.13	2382.68		15.13	1843.79		15.13	1708.5		15.18	1639.72		15.18	1401.55		15.18	1278.37		15.18	2354.46		14.98	1248.99		--	--		68.789	0
15.2	2231.63		15.15	1965.48		15.15	2145.98		15.15	1851.92		15.2	1453.89		15.2	1470.87		15.2	1141.26		15.2	2164.94		15	968.112		--	--		68.789	--
15.22	2435.54		15.17	2708.65		15.17	1900.85		15.17	1548.35		15.22	1546.65		15.22	1532.5		15.22	1151.13		15.22	2253.08		15.02	1144.17		--	--		68.916	70
15.24	2096.96		15.19	1848.13		15.19	2063.47		15.19	1937.85		15.24	1673.85		15.24	1131.79		15.24	1424.07		15.24	1905.75		15.04	1155.83		--	--		68.916	0
15.26	2161.04		15.21	2145.54		15.21	1896.14		15.21	2090.84		15.26	1739.76		15.26	1313.29		15.26	1132.97		15.26	2076.76		15.06	1132.51		--	--		68.916	--
15.28	2217.58		15.23	2329.25		15.23	1943.05		15.23	1648.19		15.28	1507.62		15.28	1335.26		15.28	1125.48		15.28	1966.15		15.08	1150.72		--	--		69.276	35
15.3	2115.19		15.25	2131.27		15.25	2009.22		15.25	1529.55		15.3	1163.62		15.3	1402.51		15.3	990.67		15.3	2046.55		15.1	1090.95		--	--		69.276	0
15.32	2230.59		15.27	2156.82		15.27	1894.75		15.27	1738.96		15.32	1456.1		15.32	1395.25		15.32	1122.48		15.32	2236.21		15.12	878.092		--	--		69.276	--
15.34	2386.91		15.29	2216.41		15.29	1990.91		15.29	1855.21		15.34	1601.39		15.34	1396.13		15.34	1123.58		15.34	2233.45		15.14	1411.1		--	--		69.563	70
15.36	1985.68		15.31	2255.31		15.31	1940.35		15.31	1776.99		15.36	1321.65		15.36	1472.21		15.36	1097.38		15.36	1982.87		15.16	1028.1		--	--		69.563	0
15.38	2272.89		15.33	2054.89		15.33	1883.5		15.33	1879.4		15.38	1512.82		15.38	1202.78		15.38	952.76		15.38	2204.77		15.18	1241.53		--	--		69.563	--
15.4	2049.32		15.35	2019.25		15.35	1888.3		15.35	1658.4		15.4	1634.57		15.4	1414.37		15.4	1109.54		15.4	2087.01		15.2	1137.08		--	--		69.652	175
15.42	2616.59		15.37	2332.28		15.37	2032.36		15.37	1591.95		15.42	1461.46		15.42	1476.57		15.42	881.964		15.42	2475.98		15.22	1292.03		--	--		69.652	0
15.44	1905.85		15.39	2236.86		15.39	1637.71		15.39	1771.99		15.44	1618.71		15.44	1166.58		15.44	821.028		15.44	2132.3		15.24	1118.28		--	--		69.652	--
15.46	1989.75		15.41	2493.86		15.41	2100.38		15.41	1944.62		15.46	1539.76		15.46	1372.45		15.46	1263.31		15.46	2009.7		15.26	975.09		--	--		69.8	35
15.48	2181.37		15.43	2225.83		15.43	2057.48		15.43	1823.28		15.48	1462.87		15.48	1383.86		15.48	1116.31		15.48	1963.68		15.28	887.772		--	--		69.8	0
15.5	1982.39		15.45	2434.56		15.45	1964.58		15.45	1529.69		15.5	1435.03		15.5	1255.29		15.5	1122.55		15.5	2098		15.3	1074.69		--	--		69.8	--
15.52	1872.59		15.47	2045.14		15.47	1720.91		15.47	1404.71		15.52	1559.8		15.52	1466.72		15.52	1133.84		15.52	2023.56		15.32	1258.79		--	--		70.417	35
15.54	2019.39		15.49	2502.99		15.49	1810.72		15.49	1911.55		15.54	1255.36		15.54	1297.18		15.54	1075.01		15.54	2165.7		15.34	1230.48		--	--		70.417	0
15.56	2507.68		15.51	2272.18		15.51	1552.32		15.51	1737.82		15.56	1275.35		15.56	1256.13		15.56	1119.61		15.56	1707.13		15.36	1176.98		--	--		70.417	--
15.58	2068.84		15.53	2480.37		15.53	2003.16		15.53	1809.14		15.58	1395.32		15.58	1126.29		15.58	1252.61		15.58	2007.51		15.38	1312.77		--	--		70.606	35
15.6	1873.62		15.55	2267.93		15.55	1726.84		15.55	1789.56		15.6	1403.97		15.6	1528.75		15.6	865.529		15.6	1818.41		15.4	842.896		--	--		70.606	0
15.62	2016.93		15.57	2250.55		15.57	1585.42		15.57	1651.8		15.62	1567.05		15.62	1130.77		15.62	944.895		15.62	2233.36		15.42	1151.57		--	--		70.606	--
15.64	1861.02		15.59	2112.46		15.59	1809.08		15.59	1611.36		15.64	1446		15.64	1441.97		15.64	877.564		15.64	2332.11		15.44	1410.14		--	--		70.795	35
15.66	1999.95		15.61	2245.5		15.61	1780.02		15.61	1561.25		15.66	1457.05		15.66	1333.67		15.66	967.844		15.66	2265.11		15.46	1060.05		--	--		70.795	0
15.68	1968.69		15.63	2452.74		15.63	1839.49		15.63	1670.25		15.68	1479.92		15.68	1436.03		15.68	1121.94		15.68	2048.44		15.48	862.927		--	--		70.795	--
15.7	1987.37		15.65	2191.57		15.65	1378.62		15.65	1835.17		15.7	1622.64		15.7	1479.86		15.7	1117.88		15.7	2022.03		15.5	1098.2		--	--		70.881	105
15.72	2040.63		15.67	1903.14		15.67	1651.41		15.67	1606.86		15.72	1215.8		15.72	1191.28		15.72	1020.84		15.72	1884.76		15.52	898.839		--	--		70.881	0
15.74	2156.91		15.69	2072.38		15.69	1720.49		15.69	1454.29		15.74	1563.16		15.74	1235.29		15.74	1033.32		15.74	1938.77		15.54	930.366		--	--		70.881	--
15.76	1738.92		15.71	2102.84		15.71	1812.6		15.71	1712.26		15.76	1457.97		15.76	1383.97		15.76	1114.14		15.76	1726.2		15.56	949.992		--	--		71.388	210
15.78	1909.97		15.73	2324.89		15.73	1700.11		15.73	1581.9		15.78	1625.72		15.78	1102.83		15.78	913.564		15.78	2155.97		15.58	1093.9		--	--		71.388	0
15.8	1936.94		15.75	2246.46		15.75	1854.15		15.75	1495.64		15.8	1357.26		15.8	1132.77		15.8	929.634		15.8	1923.22		15.6	974.558		--	--		71.388	--
15.82	1736.65		15.77	2188.63		15.77	1594.94		15.77	1502.89		15.82	1477.55		15.82	1503.97		15.82	1104.78		15.82	2323.59		15.62	882.049		--	--		71.482	70
15.84	1924.66		15.79	2206.51		15.79	1766.9		15.79	1444.74		15.84	1425.58		15.84	1174.77		15.84	1020.13		15.84	2012.87		15.64	1033.37		--	--		71.482	0
15.86	1607.85		15.81	2115.7		15.81	1315.13		15.81	1658.47		15.86	1328.77		15.86	1254.23		15.86	810.373		15.86	1848.03		15.66	1123.69		--	--		71.482	--
15.88	2046.36		15.83	2287.39		15.83	1408.2		15.83	1569.19		15.88	1294.83		15.88	1186.35		15.88	1217.35		15.88	2099.02		15.68	1342.33		--	--		72.03	70
15.9	2052.91		15.85	2052.69		15.85	1656.96		15.85	1402.22		15.9	1501.88		15.9	1271.68		15.9	1022.66		15.9	2013.85		15.7	1045.41		--	--		72.03	0
15.92	2098.91		15.87	2014.77		15.87	1594.3		15.87	1526.02		15.92	1609.1		15.92	1234.42		15.92	1105.6		15.92	1803.98		15.72	903.68		--	--		72.03	--
15.94	2124.49		15.89	2138.04		15.89	1837.38		15.89	1593.87		15.94	1546.08		15.94	1366.61		15.94	933.514		15.94	1744.58		15.74	936.757		--	--		72.318	105
15.96	1426.52		15.91	2299.75		15.91	1715.2		15.91	1465.37		15.96	1380.97		15.96	1165.97		15.96	865.892		15.96	1910.81		15.76	1014.64		--	--		72.318	0
15.98	1913.71		15.93	1799.13		15.93	1743.07		15.93	1269.95		15.98	1237.97		15.98	1039.13		15.98	999.314		15.98	2231.3		15.78	839.012		--	--		72.318	--
16	1686.38		15.95	1927.44		15.95	1830.77		15.95	1519.83		16	1316.38		16	1342.45		16	818.546		16	2158.71		15.8	866.119		--	--		72.395	35
16.02	1940.84		15.97	1820.42		15.97	1523.82		15.97	1347.13		16.02	1324.51		16.02	1256.59		16.02	946.04		16.02	1984.98		15.82	957.935		--	--		72.395	0
16.04	2168.72		15.99	2014.31		15.99	1707.36		15.99	1321.93		16.04	1230.52		16.04	1303.61		16.04	899.096		16.04	1744.81		15.84	989.86		--	--		72.395	--
16.06	2117.86		16.01	2050.86		16.01	1519.88		16.01	1577.03		16.06	1236.63		16.06	1229.36		16.06	754.801		16.06	1929.78		15.86	1151.06		--	--		73.427	35
16.08	2019.44		16.03	1850.88		16.03	1504.19		16.03	1614.59		16.08	1492.3		16.08	1312.52		16.08	795.772		16.08	1993.23		15.88	976.93		--	--		73.427	0
16.1	2074.07		16.05	2344.49		16.05	1575.14		16.05	1698.41		16.1	1517.67		16.1	1528.65		16.1	950.197		16.1	1752.17		15.9	785.658		--	--		73.427	--
16.12	1677.18		16.07	2065.65		16.07	1643.39		16.07	1706.21		16.12	1494.52		16.12	1344.25		16.12	1223		16.12	2016.74		15.92	767.294		--	--		74.029	70
16.14	2298.73		16.09	2164.78		16.09	1771.89		16.09	1705.02		16.14	1256.44		16.14	1388.12		16.14	798.389		16.14	1850.4		15.94	1068.26		--	--		74.029	0
16.16	2202.17		16.11	1941.19		16.11	1489.65		16.11	1507.91		16.16	1171.05		16.16	1496.61		16.16	1077.37		16.16	1968.13		15.96	1023.73		--	--		74.029	--
16.18	2037.29		16.13	1982.5		16.13	1542.65		16.13	1643.19		16.18	1306.6		16.18	1194.4		16.18	1131.64		16.18	1986.35		15.98	994.412		--	--		74.382	70
16.2	1790.93		16.15	1750.94		16.15	1797.5		16.15	1651.76		16.2	1375.01		16.2	1340.64		16.2	1012.13		16.2	1715.94		16	636.356		--	--		74.382	0
16.22	2165.12		16.17	1987.67		16.17	1550.43		16.17	1533.84		16.22	1172.47		16.22	1137.01		16.22	814.68		16.22	1893.69		16.02	822.284		--	--		74.382	--
16.24	1893.72		16.19	2244.57		16.19	1620.25		16.19	1292.44		16.24	1225.94		16.24	1090.67		16.24	1006.93		16.24	1746.75		16.04	653.876		--	--		74.918	70
16.26	1840.21		16.21	2107.24		16.21	1623.79		16.21	1534.15		16.26	1397.34		16.26	1235.06		16.26	961.356		16.26	1603.79		16.06	861.54		--	--		74.918	0
16.28	2225.22		16.23	1941.73		16.23	1531.31		16.23	1600.05		16.28	1038.91		16.28	1203.89		16.28	873.504		16.28	1877.44		16.08	1032.48		--	--		74.918	--
16.3	2078.9		16.25	2271.23		16.25	1645.63		16.25	1761.51		16.3	1306.61		16.3	1294.76		16.3	851.033		16.3	2097.82		16.1	899.834		--	--		75.597	35
16.32	2065.1		16.27	2138.56		16.27	1794.64		16.27	1407.19		16.32	1219.93		16.32	1436.08		16.32	895.358		16.32	2058.13		16.12	896.083		--	--		75.597	0
16.34	2158.34		16.29	1913.82		16.29	1494.53		16.29	1295.85		16.34	1088.09		16.34	1234.66		16.34	889.711		16.34	2298.16		16.14	887.295		--	--		75.597	--
16.36	2137.34		16.31	1852.15		16.31	1403.75		16.31	1329.01		16.36	1437.94		16.36	1195.24		16.36	1018.35		16.36	1628.9		16.16	1049.7		--	--		76.103	35
16.38	1861.53		16.33	1993.67		16.33	1713.94		16.33	1542.23		16.38	1345.78		16.38	1173.13		16.38	1007.39		16.38	1761.64		16.18	837.278		--	--		76.103	0
16.4	1693.41		16.35	2153.83		16.35	1369.21		16.35	1711		16.4	1607.11		16.4	910.719		16.4	751.853		16.4	1815.21		16.2	1012.39		--	--		76.103	--
16.42	1838.25		16.37	2036		16.37	1697.97		16.37	1722.76		16.42	1514.14		16.42	1127.16		16.42	1076.87		16.42	1946.84		16.22	1059.09		--	--		--	--
16.44	1910.58		16.39	2148.16		16.39	1656.92		16.39	1616.6		16.44	1131.67		16.44	1300.31		16.44	675.672		16.44	2167.49		16.24	883.189		--	--		--	--
16.46	2149.06		16.41	2131.24		16.41	1402.72		16.41	1570.14		16.46	1359.68		16.46	1434.46		16.46	953.287		16.46	1781.88		16.26	1168.62		--	--		--	--
16.48	1730.86		16.43	1927.8		16.43	1687.88		16.43	1741.82		16.48	1385.54		16.48	1206.68		16.48	815.265		16.48	1730.89		16.28	949.769		--	--		--	--
16.5	1752.98		16.45	1701.82		16.45	1634.53		16.45	1491.35		16.5	1465.56		16.5	1295.86		16.5	893.739		16.5	2078.82		16.3	867.739		--	--		--	--
16.52	1976.22		16.47	2123.15		16.47	1443.81		16.47	1509.94		16.52	1528.16		16.52	1313.04		16.52	857.804		16.52	1952.51		16.32	1019.4		--	--		--	--
16.54	1755.2		16.49	1785.86		16.49	1430.59		16.49	1584.47		16.54	1474.97		16.54	1313.55		16.54	1110.72		16.54	2234.61		16.34	1034.07		--	--		--	--
16.56	1705.07		16.51	1969.19		16.51	1543.93		16.51	1486.63		16.56	1366.94		16.56	1432.38		16.56	882.316		16.56	2080.05		16.36	817.141		--	--		--	--
16.58	1907.19		16.53	2117.67		16.53	1930.91		16.53	1848.75		16.58	1340.98		16.58	1405.26		16.58	813.241		16.58	1852.56		16.38	1279.09		--	--		--	--
16.6	1850.22		16.55	2385.1		16.55	1580.52		16.55	1387.45		16.6	1175.02		16.6	1080.74		16.6	873.105		16.6	1819.92		16.4	1098.83		--	--		--	--
16.62	2031.68		16.57	1960.96		16.57	1588.34		16.57	1544.37		16.62	1371.25		16.62	1216.58		16.62	1001.98		16.62	2168.89		16.42	778.304		--	--		--	--
16.64	2083.13		16.59	1986.29		16.59	1525.94		16.59	1369.38		16.64	1373.9		16.64	1297.53		16.64	914.495		16.64	2115.36		16.44	1004.76		--	--		--	--
16.66	2145.41		16.61	2284.49		16.61	1587.55		16.61	1772.94		16.66	1093.32		16.66	1105.98		16.66	841.867		16.66	2096.8		16.46	926.894		--	--		--	--
16.68	1993.9		16.63	2233.28		16.63	1510.49		16.63	1298.33		16.68	1379.59		16.68	1211.14		16.68	820.315		16.68	2109.99		16.48	874.772		--	--		--	--
16.7	1882.58		16.65	2201.36		16.65	1458.06		16.65	1259.49		16.7	1485.55		16.7	1228.14		16.7	1038.94		16.7	1815.18		16.5	851.145		--	--		--	--
16.72	2061.84		16.67	1964.43		16.67	1850.96		16.67	1806.54		16.72	1492.69		16.72	940.396		16.72	951.23		16.72	1907.77		16.52	779.689		--	--		--	--
16.74	1929.99		16.69	2078.74		16.69	1486.23		16.69	1519.28		16.74	1146.45		16.74	972.028		16.74	870.393		16.74	1909.89		16.54	904.746		--	--		--	--
16.76	1887.47		16.71	2276.06		16.71	1800.08		16.71	1389.46		16.76	1340.12		16.76	971.517		16.76	905.886		16.76	2329.33		16.56	756.853		--	--		--	--
16.78	1830.49		16.73	2252.47		16.73	1322.36		16.73	1448.84		16.78	1504.87		16.78	1127.17		16.78	747.384		16.78	2052.23		16.58	895.307		--	--		--	--
16.8	1872.61		16.75	2083.7		16.75	1790.29		16.75	1374.93		16.8	1557.09		16.8	1269.73		16.8	755.188		16.8	1929.33		16.6	836.57		--	--		--	--
16.82	1728.63		16.77	1943.69		16.77	1583.14		16.77	1403.39		16.82	1269.66		16.82	1062.37		16.82	690.871		16.82	2009.65		16.62	814.784		--	--		--	--
16.84	1647.99		16.79	2223.93		16.79	1293.07		16.79	1466.37		16.84	1126.8		16.84	1096.82		16.84	965.589		16.84	2184.34		16.64	790.95		--	--		--	--
16.86	1977.48		16.81	2178		16.81	1450.57		16.81	1692.45		16.86	1219.32		16.86	1251.39		16.86	783.844		16.86	1791.33		16.66	794.255		--	--		--	--
16.88	1988.21		16.83	1928.8		16.83	1482.2		16.83	1459.74		16.88	1114.09		16.88	1072.76		16.88	705.502		16.88	1646.95		16.68	932.541		--	--		--	--
16.9	2082.92		16.85	1995.21		16.85	1490.38		16.85	1588.96		16.9	1201.6		16.9	1074.49		16.9	732.484		16.9	1277.69		16.7	809.78		--	--		--	--
16.92	1809.71		16.87	1936.44		16.87	1497.64		16.87	1320.87		16.92	990.067		16.92	1091.75		16.92	848.7		16.92	1738.13		16.72	813.066		--	--		--	--
16.94	1911.79		16.89	1897.78		16.89	1501.14		16.89	1509.16		16.94	1122.43		16.94	1213.44		16.94	907.46		16.94	2045.59		16.74	730.251		--	--		--	--
16.96	1938.07		16.91	1578.15		16.91	1409.61		16.91	1355.11		16.96	1352.14		16.96	979.809		16.96	860.984		16.96	1573.76		16.76	804.278		--	--		--	--
16.98	1528.91		16.93	1827.59		16.93	1423.46		16.93	1440.72		16.98	1147.78		16.98	936.999		16.98	1135.74		16.98	1838.9		16.78	635.013		--	--		--	--
17	1993.22		16.95	1954.65		16.95	1435.11		16.95	1324.66		17	1223.27		17	1321.92		17	825.679		17	1916.28		16.8	834.964		--	--		--	--
17.02	1657.05		16.97	1822.51		16.97	1237.53		16.97	1586.66		17.02	1244.2		17.02	997.829		17.02	742.359		17.02	1695.11		16.82	819.895		--	--		--	--
17.04	1997.03		16.99	1566.64		16.99	1430.18		16.99	1556.88		17.04	1241.59		17.04	815.709		17.04	836.965		17.04	1724.81		16.84	765.91		--	--		--	--
17.06	1676.12		17.01	1563.19		17.01	1476.25		17.01	1382.35		17.06	1011.33		17.06	1048.77		17.06	780.165		17.06	1595.15		16.86	688.504		--	--		--	--
17.08	1705.53		17.03	1703.13		17.03	1618.89		17.03	1305.93		17.08	1036.36		17.08	1130.01		17.08	1002.55		17.08	1894.51		16.88	783.387		--	--		--	--
17.1	1623.72		17.05	1679.45		17.05	1292.29		17.05	1461.22		17.1	1122.64		17.1	1015.35		17.1	858.444		17.1	1635.4		16.9	902.26		--	--		--	--
17.12	1756.09		17.07	1518.4		17.07	1325.67		17.07	1359.4		17.12	1030.98		17.12	865.658		17.12	907.08		17.12	1757.91		16.92	942.261		--	--		--	--
17.14	1744.59		17.09	1995.16		17.09	1170.67		17.09	1313.11		17.14	1166.26		17.14	1156.43		17.14	929.602		17.14	1448.12		16.94	789.996		--	--		--	--
17.16	1946.31		17.11	1525.35		17.11	1660.27		17.11	1554.84		17.16	1168.74		17.16	964.305		17.16	753.008		17.16	1603.05		16.96	882.262		--	--		--	--
17.18	1445.78		17.13	1787.41		17.13	1296.41		17.13	1508.74		17.18	932.87		17.18	1071.79		17.18	868.428		17.18	1607.55		16.98	867.629		--	--		--	--
17.2	1690.52		17.15	1625.58		17.15	1339.13		17.15	1339.2		17.2	960.598		17.2	777.508		17.2	739.861		17.2	1582.19		17	907.17		--	--		--	--
17.22	1794.23		17.17	1750.98		17.17	1113.27		17.17	1204.92		17.22	1112.52		17.22	1074.47		17.22	657.695		17.22	1629.4		17.02	1011.29		--	--		--	--
17.24	1690.47		17.19	1833.24		17.19	1459.28		17.19	1482.72		17.24	1096.84		17.24	1139.59		17.24	921.807		17.24	1942.78		17.04	686.703		--	--		--	--
17.26	1943.72		17.21	1692.63		17.21	1391.29		17.21	1472.5		17.26	1276.82		17.26	925.99		17.26	668.872		17.26	1624.73		17.06	884.695		--	--		--	--
17.28	1778.8		17.23	1564.4		17.23	1385.65		17.23	1212.15		17.28	1027.1		17.28	938.263		17.28	907.233		17.28	1554.86		17.08	784.725		--	--		--	--
17.3	1726.14		17.25	1821.79		17.25	1333.58		17.25	1294.25		17.3	1042.23		17.3	964.686		17.3	823.184		17.3	1473.07		17.1	704.944		--	--		--	--
17.32	1713.75		17.27	1808.43		17.27	1275.61		17.27	1117.2		17.32	896.507		17.32	798.593		17.32	843.664		17.32	1488.07		17.12	927.908		--	--		--	--
17.34	1677.31		17.29	1592.61		17.29	1251.49		17.29	1212.35		17.34	1193.08		17.34	925.681		17.34	738.774		17.34	1449.46		17.14	715.96		--	--		--	--
17.36	1670.54		17.31	1869.51		17.31	1085.85		17.31	1240.73		17.36	1016.14		17.36	995.223		17.36	815.215		17.36	1706.79		17.16	812.51		--	--		--	--
17.38	1686.55		17.33	1757.92		17.33	1177.25		17.33	1166.56		17.38	1043.74		17.38	1104.81		17.38	906.603		17.38	1595.91		17.18	843.267		--	--		--	--
17.4	1548.64		17.35	1681.42		17.35	1392.65		17.35	1287.18		17.4	933.002		17.4	1048.33		17.4	864.374		17.4	1386.26		17.2	829.827		--	--		--	--
17.42	1703.71		17.37	1679.58		17.37	1095.5		17.37	1098.57		17.42	1170.23		17.42	1018.77		17.42	941.072		17.42	1418.85		17.22	712.139		--	--		--	--
17.44	1515.71		17.39	1668.05		17.39	1118.99		17.39	1230.77		17.44	980.487		17.44	1082.92		17.44	751.332		17.44	1426.29		17.24	748.988		--	--		--	--
17.46	1538.39		17.41	1798.01		17.41	1221.38		17.41	1346.69		17.46	896.3		17.46	883.897		17.46	816.627		17.46	1410.81		17.26	646.711		--	--		--	--
17.48	1599.19		17.43	1439.25		17.43	1213.79		17.43	1302.27		17.48	922.893		17.48	1053.2		17.48	719.505		17.48	1828.88		17.28	703.004		--	--		--	--
17.5	1343.5		17.45	1348.46		17.45	1333.5		17.45	987.796		17.5	1009.48		17.5	902.052		17.5	581.278		17.5	1592.25		17.3	878.206		--	--		--	--
17.52	1469.64		17.47	1538.76		17.47	1109.88		17.47	1269.98		17.52	1227.23		17.52	1020.81		17.52	778.33		17.52	1653.41		17.32	909.975		--	--		--	--
17.54	1791.06		17.49	1623.23		17.49	1010.17		17.49	1216.12		17.54	1065.61		17.54	737.013		17.54	886.46		17.54	1338.4		17.34	782.734		--	--		--	--
17.56	1523.65		17.51	1369.87		17.51	1287.07		17.51	1007.71		17.56	862.688		17.56	786.13		17.56	735.267		17.56	1596.41		17.36	820.8		--	--		--	--
17.58	1550.48		17.53	1392.44		17.53	1045.79		17.53	1149.47		17.58	844.24		17.58	840.451		17.58	867.846		17.58	1499.7		17.38	811.572		--	--		--	--
17.6	1252.57		17.55	1568.34		17.55	1030.82		17.55	1263.79		17.6	923.466		17.6	876.07		17.6	757.699		17.6	1623.38		17.4	794.239		--	--		--	--
17.62	1518.72		17.57	1570.84		17.57	1277.62		17.57	1315.56		17.62	1071.3		17.62	948.981		17.62	638.176		17.62	1463.29		17.42	690.321		--	--		--	--
17.64	1398.24		17.59	1395.9		17.59	1067.52		17.59	1212.7		17.64	1067.38		17.64	1111.95		17.64	906.697		17.64	1443.73		17.44	594.777		--	--		--	--
17.66	1500.14		17.61	1353.24		17.61	1155.64		17.61	1208.28		17.66	908.007		17.66	939.929		17.66	771.56		17.66	1544.78		17.46	825.327		--	--		--	--
17.68	1204.12		17.63	1492.95		17.63	1186.32		17.63	1244.74		17.68	954.101		17.68	1159.24		17.68	955.651		17.68	1310.23		17.48	625.048		--	--		--	--
17.7	1757.6		17.65	1374.76		17.65	1178.72		17.65	1469.63		17.7	1065.55		17.7	914.544		17.7	674.823		17.7	1307.42		17.5	593.409		--	--		--	--
17.72	1561.17		17.67	1327.9		17.67	1013.74		17.67	987.494		17.72	1011.2		17.72	847.268		17.72	644.936		17.72	1222.04		17.52	798.986		--	--		--	--
17.74	1588.53		17.69	1303.08		17.69	1101.15		17.69	1277.71		17.74	903.812		17.74	865.08		17.74	673.374		17.74	1384.28		17.54	838.084		--	--		--	--
17.76	1643.88		17.71	1456.32		17.71	944.105		17.71	1002.53		17.76	889.718		17.76	736.098		17.76	784.755		17.76	1592.42		17.56	823.65		--	--		--	--
17.78	1330.04		17.73	1203.19		17.73	1200.73		17.73	895.088		17.78	895.057		17.78	837.415		17.78	810.124		17.78	1342.93		17.58	805.788		--	--		--	--
17.8	1293.51		17.75	1385.8		17.75	1026.51		17.75	1325.5		17.8	989.797		17.8	908.177		17.8	775.591		17.8	1355.8		17.6	803.221		--	--		--	--
17.82	1314.87		17.77	1547.41		17.77	1168.24		17.77	1130.23		17.82	998.507		17.82	892.55		17.82	643.121		17.82	1688.77		17.62	682.132		--	--		--	--
17.84	1425.19		17.79	1519.16		17.79	996.98		17.79	1223.22		17.84	1168.49		17.84	863.517		17.84	743.239		17.84	1263.28		17.64	638.139		--	--		--	--
17.86	1599.84		17.81	1395.94		17.81	1066		17.81	1236.86		17.86	850.948		17.86	1144.67		17.86	612.945		17.86	1124.46		17.66	758.055		--	--		--	--
17.88	1313.84		17.83	1379.04		17.83	1080.04		17.83	1387.69		17.88	921.118		17.88	869.958		17.88	698.668		17.88	1358.09		17.68	784.671		--	--		--	--
17.9	1252.28		17.85	1577.22		17.85	1081.48		17.85	1259.7		17.9	881.899		17.9	874.345		17.9	644.695		17.9	1308.9		17.7	628.087		--	--		--	--
17.92	1645.21		17.87	1408.39		17.87	1129.1		17.87	1235.63		17.92	1051.55		17.92	807.82		17.92	1020.26		17.92	1581.75		17.72	610.824		--	--		--	--
17.94	1606.08		17.89	1515.1		17.89	1203.2		17.89	1343.89		17.94	976.412		17.94	930.689		17.94	847.98		17.94	1268.07		17.74	774.62		--	--		--	--
17.96	1375.12		17.91	1619.91		17.91	948.772		17.91	1199.77		17.96	868.138		17.96	1067.08		17.96	683.686		17.96	1450.51		17.76	661.474		--	--		--	--
17.98	1419.36		17.93	1237.09		17.93	891.964		17.93	1132.72		17.98	854.463		17.98	903.463		17.98	731.385		17.98	1472.52		17.78	581.397		--	--		--	--
18	1376.72		17.95	1327.48		17.95	899.695		17.95	1207.91		18	737.476		18	820.826		18	802.918		18	1494.14		17.8	679.822		--	--		--	--
18.02	1275.33		17.97	1104.85		17.97	832.723		17.97	1062.11		18.02	1051.62		18.02	785.139		18.02	841.529		18.02	1178.3		17.82	549.506		--	--		--	--
18.04	1511.25		17.99	1228.65		17.99	1058.58		17.99	1230.5		18.04	1230.96		18.04	1082.76		18.04	707.634		18.04	1098.79		17.84	680.4		--	--		--	--
18.06	1501.61		18.01	1437.8		18.01	1092.52		18.01	1169.89		18.06	963.982		18.06	729.917		18.06	932.721		18.06	1347.82		17.86	764.202		--	--		--	--
18.08	1189.34		18.03	1120.87		18.03	1128.39		18.03	845.078		18.08	1054.8		18.08	963.437		18.08	667.486		18.08	1048.66		17.88	715.818		--	--		--	--
18.1	1398.23		18.05	1061.72		18.05	927.663		18.05	1051.54		18.1	839.287		18.1	784.389		18.1	797.697		18.1	1133.33		17.9	700.086		--	--		--	--
18.12	1505.34		18.07	1269.27		18.07	897.932		18.07	1400.93		18.12	912.59		18.12	813.521		18.12	567.176		18.12	1303.57		17.92	785.85		--	--		--	--
18.14	1537.36		18.09	1523.86		18.09	762.494		18.09	1259.48		18.14	1137.55		18.14	823.749		18.14	930.084		18.14	1321.39		17.94	624.29		--	--		--	--
18.16	1474.45		18.11	1500.71		18.11	796.452		18.11	1212.11		18.16	775.509		18.16	886.321		18.16	726.252		18.16	1151.19		17.96	688.821		--	--		--	--
18.18	1429.14		18.13	1120.61		18.13	934.93		18.13	1186.76		18.18	1022.4		18.18	814.509		18.18	803.63		18.18	1198.76		17.98	790.184		--	--		--	--
18.2	1381.72		18.15	1376.9		18.15	970.847		18.15	879.604		18.2	809.29		18.2	885.829		18.2	634.425		18.2	1038.47		18	696.609		--	--		--	--
18.22	1340.79		18.17	1183.8		18.17	1122.82		18.17	1248.18		18.22	888.98		18.22	709.576		18.22	901.195		18.22	1100.11		18.02	606.535		--	--		--	--
18.24	1218.97		18.19	1473.73		18.19	927.77		18.19	905.284		18.24	876.651		18.24	847.038		18.24	643.583		18.24	1075.69		18.04	537.351		--	--		--	--
18.26	1320.27		18.21	1357.44		18.21	908.555		18.21	1029.97		18.26	1086.16		18.26	787.93		18.26	664.615		18.26	1189.49		18.06	882.725		--	--		--	--
18.28	1428.97		18.23	1680.56		18.23	842.851		18.23	1098.54		18.28	995.957		18.28	818.245		18.28	667.295		18.28	1308.27		18.08	677.917		--	--		--	--
18.3	1484.16		18.25	1323.63		18.25	971.501		18.25	850.648		18.3	1104.6		18.3	769.368		18.3	561.458		18.3	1349.66		18.1	650.073		--	--		--	--
18.32	1340.9		18.27	1449.59		18.27	799.572		18.27	1071.57		18.32	832.212		18.32	717.733		18.32	698.044		18.32	1192.64		18.12	701.547		--	--		--	--
18.34	1484.95		18.29	1493.59		18.29	888.548		18.29	878.472		18.34	778.071		18.34	1000.65		18.34	861.013		18.34	1082.74		18.14	691.496		--	--		--	--
18.36	1414.62		18.31	1315.84		18.31	901.032		18.31	967.92		18.36	753.881		18.36	991.31		18.36	720.837		18.36	1181.41		18.16	489.907		--	--		--	--
18.38	1317.75		18.33	1563.21		18.33	1101.5		18.33	1006.3		18.38	822.9		18.38	829.473		18.38	775.015		18.38	1077.6		18.18	741.167		--	--		--	--
18.4	1353.48		18.35	1375.8		18.35	961.54		18.35	1072.33		18.4	874.045		18.4	800.251		18.4	602.182		18.4	1098.88		18.2	581.938		--	--		--	--
18.42	1383.84		18.37	1583.89		18.37	1004.34		18.37	941.46		18.42	805.007		18.42	580.453		18.42	598.32		18.42	1297.83		18.22	620.863		--	--		--	--
18.44	1313.29		18.39	1235.3		18.39	934.818		18.39	1070.4		18.44	875.304		18.44	756.076		18.44	670.549		18.44	1275.62		18.24	748.164		--	--		--	--
18.46	1292.77		18.41	1406.67		18.41	870.248		18.41	865.312		18.46	1091.12		18.46	835.121		18.46	677.154		18.46	1074.66		18.26	649.328		--	--		--	--
18.48	1301.28		18.43	1464.43		18.43	799.597		18.43	997.632		18.48	827.249		18.48	874.321		18.48	667.841		18.48	1187.21		18.28	567.936		--	--		--	--
18.5	1318.69		18.45	1082.07		18.45	822.695		18.45	1068.51		18.5	779.085		18.5	708.994		18.5	593.963		18.5	1105.6		18.3	532.993		--	--		--	--
18.52	1209.3		18.47	1295.16		18.47	850.211		18.47	1050.31		18.52	829.422		18.52	804.834		18.52	704.07		18.52	1197.71		18.32	511.091		--	--		--	--
18.54	1190.86		18.49	1339.51		18.49	860.177		18.49	1047.85		18.54	1005.82		18.54	775.932		18.54	660.546		18.54	1243.44		18.34	782.236		--	--		--	--
18.56	1187.94		18.51	1279.53		18.51	848.042		18.51	880.064		18.56	698.824		18.56	720.655		18.56	694.914		18.56	943.097		18.36	670.872		--	--		--	--
18.58	1312.87		18.53	1440.25		18.53	970.187		18.53	1098.7		18.58	727.935		18.58	781.843		18.58	662.5		18.58	1274.44		18.38	422.932		--	--		--	--
18.6	1536.04		18.55	1557.42		18.55	705.571		18.55	1131.95		18.6	689.452		18.6	935.46		18.6	519.589		18.6	1019.84		18.4	555.287		--	--		--	--
18.62	983.449		18.57	1411.66		18.57	772.313		18.57	904.043		18.62	991.928		18.62	939.288		18.62	472.254		18.62	1184.4		18.42	547.03		--	--		--	--
18.64	1192.24		18.59	1144.73		18.59	964.612		18.59	947.871		18.64	926.87		18.64	896.717		18.64	627.866		18.64	1295.55		18.44	650.739		--	--		--	--
18.66	1279.86		18.61	1386.82		18.61	687.757		18.61	818.851		18.66	964.006		18.66	751.584		18.66	660.934		18.66	1091.69		18.46	582.313		--	--		--	--
18.68	1546.21		18.63	1171.63		18.63	881.298		18.63	947.797		18.68	706.958		18.68	854.548		18.68	709.794		18.68	1194.54		18.48	622.588		--	--		--	--
18.7	1243.8		18.65	1023.42		18.65	633.504		18.65	896.013		18.7	827.417		18.7	609.581		18.7	617.054		18.7	1136.03		18.5	540.588		--	--		--	--
18.72	1140.11		18.67	1593.92		18.67	741.236		18.67	968.898		18.72	766.486		18.72	659.093		18.72	584.852		18.72	879.512		18.52	687.989		--	--		--	--
18.74	1318.28		18.69	1507.02		18.69	785.632		18.69	987.158		18.74	685.841		18.74	760.001		18.74	671.159		18.74	1041.35		18.54	526.178		--	--		--	--
18.76	1127.66		18.71	1340.44		18.71	984.986		18.71	987.634		18.76	739.431		18.76	706.638		18.76	627.515		18.76	1248.06		18.56	687.916		--	--		--	--
18.78	1322.98		18.73	1245.88		18.73	743.846		18.73	973.522		18.78	980.191		18.78	629.22		18.78	552.618		18.78	1004.99		18.58	551.242		--	--		--	--
18.8	1209.6		18.75	1198.9		18.75	874.564		18.75	1240.61		18.8	725.406		18.8	638.166		18.8	700.624		18.8	1209.78		18.6	544.372		--	--		--	--
18.82	1035.54		18.77	1148.86		18.77	748.297		18.77	1065.46		18.82	644.643		18.82	854.886		18.82	782.884		18.82	1040.02		18.62	704.641		--	--		--	--
18.84	1222.46		18.79	1372.72		18.79	792.741		18.79	1029.14		18.84	913.432		18.84	663.313		18.84	608.079		18.84	1087.79		18.64	563.498		--	--		--	--
18.86	1157.64		18.81	1100.25		18.81	615.347		18.81	959.452		18.86	740.717		18.86	700.819		18.86	736.021		18.86	1297.15		18.66	707.915		--	--		--	--
18.88	1100.82		18.83	1097.11		18.83	938.884		18.83	1000.03		18.88	854.044		18.88	805.109		18.88	649.96		18.88	1006.06		18.68	428.225		--	--		--	--
18.9	1097.11		18.85	1249.54		18.85	977.288		18.85	831.368		18.9	596.717		18.9	709.535		18.9	430.155		18.9	1109.59		18.7	619.989		--	--		--	--
18.92	1250.19		18.87	1247.79		18.87	764.28		18.87	1141.36		18.92	723.597		18.92	456.434		18.92	657.151		18.92	1169.28		18.72	535.156		--	--		--	--
18.94	1275.73		18.89	1225.25		18.89	755.939		18.89	990.322		18.94	699.592		18.94	795.235		18.94	720.042		18.94	949.071		18.74	614.95		--	--		--	--
18.96	1334.7		18.91	1295.82		18.91	761.671		18.91	1142.43		18.96	982.316		18.96	741.015		18.96	749.108		18.96	911.462		18.76	623.477		--	--		--	--
18.98	1154.99		18.93	1491.56		18.93	925.672		18.93	1114.05		18.98	849.818		18.98	754.052		18.98	580.442		18.98	833.458		18.78	463.753		--	--		--	--
19	953.972		18.95	1527.88		18.95	771.021		18.95	915.547		19	776.784		19	745.868		19	646.888		19	863.301		18.8	663.218		--	--		--	--
19.02	1028.39		18.97	1410.96		18.97	716.115		18.97	794.364		19.02	937.74		19.02	697.656		19.02	479.079		19.02	847.295		18.82	617.247		--	--		--	--
19.04	1447.92		18.99	1268.86		18.99	712.345		18.99	766.428		19.04	732.478		19.04	777.331		19.04	493.211		19.04	1141.88		18.84	712.552		--	--		--	--
19.06	1421.27		19.01	1309.4		19.01	837.632		19.01	971.441		19.06	702.51		19.06	715.604		19.06	478.851		19.06	927.526		18.86	598.458		--	--		--	--
19.08	1138.87		19.03	968.582		19.03	709.266		19.03	947.32		19.08	865.288		19.08	655.225		19.08	780.112		19.08	937.303		18.88	575.246		--	--		--	--
19.1	1209.13		19.05	1100.08		19.05	621.055		19.05	717.372		19.1	765.991		19.1	546.416		19.1	678.817		19.1	943.271		18.9	795.687		--	--		--	--
19.12	1262.24		19.07	1126.32		19.07	710.934		19.07	908.283		19.12	834.575		19.12	716.977		19.12	642.347		19.12	809.827		18.92	545.989		--	--		--	--
19.14	1072.68		19.09	1315.6		19.09	635.691		19.09	942.379		19.14	889.587		19.14	649.48		19.14	615.832		19.14	972.755		18.94	672.703		--	--		--	--
19.16	1308.74		19.11	1188.48		19.11	748.809		19.11	872.069		19.16	645.166		19.16	497.825		19.16	652.945		19.16	1197.02		18.96	658.147		--	--		--	--
19.18	1405.71		19.13	1219.24		19.13	807.656		19.13	859.865		19.18	756.777		19.18	543.79		19.18	582.626		19.18	1129.41		18.98	624.101		--	--		--	--
19.2	963.118		19.15	1101.35		19.15	787.814		19.15	921.885		19.2	772.854		19.2	663.285		19.2	537.051		19.2	979.209		19	456.622		--	--		--	--
19.22	1366.27		19.17	1051.42		19.17	653.49		19.17	857.695		19.22	663.046		19.22	660.513		19.22	583.16		19.22	1017.42		19.02	579.455		--	--		--	--
19.24	1161.91		19.19	1369.99		19.19	594.409		19.19	937.877		19.24	738.182		19.24	686.451		19.24	611.073		19.24	982.144		19.04	491.574		--	--		--	--
19.26	1220.19		19.21	1174.43		19.21	714.967		19.21	1250.41		19.26	703.916		19.26	926.017		19.26	566.659		19.26	833.101		19.06	623.221		--	--		--	--
19.28	1110.5		19.23	998.988		19.23	739.801		19.23	795.243		19.28	716.91		19.28	542.933		19.28	376.946		19.28	872.007		19.08	495.388		--	--		--	--
19.3	1104.99		19.25	1128		19.25	770.44		19.25	1092.59		19.3	642.766		19.3	525.074		19.3	532.646		19.3	871.197		19.1	665.949		--	--		--	--
19.32	1290.94		19.27	804.188		19.27	815.038		19.27	921.664		19.32	615.175		19.32	699.125		19.32	642.007		19.32	738.073		19.12	586.665		--	--		--	--
19.34	1308.71		19.29	1451.26		19.29	636.163		19.29	907.785		19.34	754.806		19.34	698.635		19.34	651.739		19.34	1031.94		19.14	526.581		--	--		--	--
19.36	816.066		19.31	1186.76		19.31	577.782		19.31	827.433		19.36	729.86		19.36	620.486		19.36	470.888		19.36	1197.47		19.16	555.863		--	--		--	--
19.38	882.353		19.33	1447.68		19.33	512.165		19.33	904.68		19.38	922.081		19.38	661.726		19.38	478.799		19.38	930.084		19.18	595.224		--	--		--	--
19.4	1034.7		19.35	1055.91		19.35	671.463		19.35	856.304		19.4	705.891		19.4	703.01		19.4	452.551		19.4	914.223		19.2	602.045		--	--		--	--
19.42	1064.59		19.37	1166.12		19.37	733.971		19.37	801.454		19.42	631.953		19.42	671.615		19.42	609.401		19.42	952.576		19.22	591.287		--	--		--	--
19.44	1207.78		19.39	1167.7		19.39	882.577		19.39	758.225		19.44	875.442		19.44	700.558		19.44	543.586		19.44	809.902		19.24	602.769		--	--		--	--
19.46	841.976		19.41	1232.09		19.41	753.196		19.41	1023.73		19.46	570.041		19.46	510.448		19.46	548.744		19.46	994.485		19.26	539.905		--	--		--	--
19.48	1066.17		19.43	1114.22		19.43	631.271		19.43	911.793		19.48	713.35		19.48	604.38		19.48	668.623		19.48	1084.93		19.28	513.003		--	--		--	--
19.5	1254.19		19.45	910.297		19.45	694.556		19.45	890.278		19.5	669.026		19.5	685.003		19.5	487.074		19.5	887.927		19.3	562.183		--	--		--	--
19.52	1060.29		19.47	1064.93		19.47	727.41		19.47	843.905		19.52	852.724		19.52	853.06		19.52	565.696		19.52	969.73		19.32	433.545		--	--		--	--
19.54	1066.16		19.49	1059.07		19.49	815.101		19.49	767.69		19.54	879.308		19.54	731.229		19.54	617.711		19.54	840.202		19.34	448.535		--	--		--	--
19.56	1352.89		19.51	1140.47		19.51	750.275		19.51	820.83		19.56	976.458		19.56	492.695		19.56	380.742		19.56	1046.5		19.36	529.174		--	--		--	--
19.58	1093.82		19.53	1117.3		19.53	680.334		19.53	786.543		19.58	867.746		19.58	647.972		19.58	655.855		19.58	1033.64		19.38	574.176		--	--		--	--
19.6	1352.48		19.55	1125.26		19.55	628.182		19.55	762.135		19.6	620.554		19.6	632.099		19.6	594.456		19.6	797.757		19.4	419.851		--	--		--	--
19.62	942.947		19.57	1003.85		19.57	676.141		19.57	775.857		19.62	687.804		19.62	491.973		19.62	674.461		19.62	752.357		19.42	574.268		--	--		--	--
19.64	1089.55		19.59	1061.59		19.59	837.745		19.59	878.832		19.64	803.209		19.64	692.816		19.64	433.851		19.64	964.54		19.44	409.514		--	--		--	--
19.66	994.359		19.61	899.313		19.61	686.603		19.61	752.374		19.66	635.91		19.66	595.225		19.66	559.196		19.66	914.484		19.46	499.487		--	--		--	--
19.68	1188.51		19.63	1003.05		19.63	654.408		19.63	844.396		19.68	657.914		19.68	714.952		19.68	609.771		19.68	1157.23		19.48	356.664		--	--		--	--
19.7	990.193		19.65	1149.67		19.65	557.121		19.65	879.786		19.7	907.779		19.7	657.302		19.7	544.417		19.7	917.5		19.5	533.932		--	--		--	--
19.72	1020.01		19.67	1136.73		19.67	673.245		19.67	810.962		19.72	718.351		19.72	689.485		19.72	457.821		19.72	1026.32		19.52	471.338		--	--		--	--
19.74	1463.86		19.69	1112.65		19.69	577.932		19.69	828.956		19.74	750.252		19.74	818.866		19.74	563.195		19.74	818.285		19.54	593.671		--	--		--	--
19.76	1089.12		19.71	1005.6		19.71	539.979		19.71	1000.94		19.76	632.722		19.76	844.828		19.76	332.821		19.76	771.244		19.56	556.756		--	--		--	--
19.78	1100.5		19.73	1345.56		19.73	670.307		19.73	611.934		19.78	602.686		19.78	657.706		19.78	275.398		19.78	927.468		19.58	556.841		--	--		--	--
19.8	1327.9		19.75	1083.77		19.75	641.398		19.75	906.114		19.8	715.123		19.8	716.416		19.8	680.579		19.8	716.141		19.6	440.639		--	--		--	--
19.82	1093.04		19.77	912.558		19.77	700.411		19.77	812.655		19.82	713.605		19.82	536.933		19.82	495.931		19.82	1044.89		19.62	478.795		--	--		--	--
19.84	1223.58		19.79	1032.82		19.79	583.801		19.79	944.841		19.84	540.575		19.84	610.106		19.84	486.671		19.84	905.338		19.64	593.16		--	--		--	--
19.86	1236.53		19.81	933.455		19.81	551.83		19.81	859.606		19.86	661.956		19.86	577.214		19.86	577.88		19.86	850.766		19.66	526.725		--	--		--	--
19.88	1042.91		19.83	977.89		19.83	766.951		19.83	839.917		19.88	584.394		19.88	641.81		19.88	583.519		19.88	862.845		19.68	417.545		--	--		--	--
19.9	1006.44		19.85	1017.26		19.85	671.4		19.85	856.041		19.9	619.536		19.9	465.699		19.9	728.71		19.9	907.863		19.7	555.441		--	--		--	--
19.92	1001.25		19.87	1006.92		19.87	524.937		19.87	753.229		19.92	803.325		19.92	521.893		19.92	453.187		19.92	909.744		19.72	430.327		--	--		--	--
19.94	1127.89		19.89	1130.16		19.89	567.374		19.89	720.9		19.94	647.382		19.94	628.883		19.94	510.515		19.94	717.187		19.74	598.126		--	--		--	--
19.96	967.036		19.91	946.636		19.91	475.99		19.91	888.291		19.96	481.273		19.96	581.64		19.96	485.254		19.96	967.565		19.76	362.153		--	--		--	--
19.98	893.513		19.93	1034.18		19.93	551.749		19.93	939.52		19.98	546.057		19.98	756.026		19.98	601.342		19.98	915.011		19.78	522.599		--	--		--	--
20	1104.27		19.95	1256.4		19.95	518.338		19.95	914.539		20	580.519		20	546.958		20	497.151		20	602.903		19.8	399.611		--	--		--	--
20.02	1001.04		19.97	945.228		19.97	554.303		19.97	662.678		20.02	613.459		20.02	527.988		20.02	520.427		20.02	826.026		19.82	571.796		--	--		--	--
20.04	1030.08		19.99	899.11		19.99	624.468		19.99	942.081		20.04	813.318		20.04	589.072		20.04	496.749		20.04	698.162		19.84	503.285		--	--		--	--
20.06	1276.91		20.01	833.782		20.01	646.462		20.01	637.895		20.06	666.734		20.06	577.087		20.06	432.086		20.06	836.493		19.86	475.718		--	--		--	--
20.08	1130.13		20.03	1099.49		20.03	472.255		20.03	820.754		20.08	634.619		20.08	557.548		20.08	513.253		20.08	839.019		19.88	489.759		--	--		--	--
20.1	1109.78		20.05	1208.39		20.05	577.913		20.05	896.641		20.1	563.499		20.1	559.454		20.1	729.422		20.1	910.825		19.9	442.123		--	--		--	--
20.12	905.847		20.07	873.901		20.07	510.258		20.07	822.682		20.12	579.568		20.12	563.067		20.12	585.366		20.12	791.926		19.92	497.895		--	--		--	--
20.14	936.253		20.09	910.064		20.09	553.128		20.09	723.918		20.14	670.626		20.14	585.255		20.14	616.054		20.14	714.74		19.94	514.647		--	--		--	--
20.16	1021.04		20.11	1157.9		20.11	536.19		20.11	996.99		20.16	676.22		20.16	576.224		20.16	559.512		20.16	919.352		19.96	590.274		--	--		--	--
20.18	953.113		20.13	1029.56		20.13	521.476		20.13	620.454		20.18	616.872		20.18	626.836		20.18	406.597		20.18	814.382		19.98	391.928		--	--		--	--
20.2	1063.48		20.15	1081.43		20.15	406.942		20.15	567.048		20.2	680.3		20.2	633.35		20.2	453.771		20.2	659.116		20	446.323		--	--		--	--
20.22	752.36		20.17	902.498		20.17	515.641		20.17	786.775		20.22	630.513		20.22	685.785		20.22	478.863		20.22	920.882		20.02	496.833		--	--		--	--
20.24	1213.43		20.19	867.158		20.19	541.389		20.19	820.57		20.24	927.314		20.24	564.075		20.24	604.455		20.24	750.562		20.04	549.766		--	--		--	--
20.26	1220.07		20.21	935.376		20.21	591.288		20.21	962.606		20.26	807.214		20.26	711.159		20.26	374.479		20.26	770.28		20.06	450.331		--	--		--	--
20.28	944.168		20.23	1016.65		20.23	596.984		20.23	944.101		20.28	754.001		20.28	590.842		20.28	638.345		20.28	846.442		20.08	556.672		--	--		--	--
20.3	826.813		20.25	1014.47		20.25	417.935		20.25	924.14		20.3	490.57		20.3	636.049		20.3	638.319		20.3	641.546		20.1	427.509		--	--		--	--
20.32	971.136		20.27	1043.08		20.27	433.149		20.27	575.556		20.32	746.333		20.32	497.771		20.32	434.376		20.32	995.692		20.12	387.282		--	--		--	--
20.34	1294.36		20.29	997.098		20.29	604.981		20.29	715.063		20.34	541.885		20.34	543.62		20.34	569.084		20.34	751.909		20.14	558.736		--	--		--	--
20.36	893.522		20.31	935.762		20.31	498.384		20.31	729.611		20.36	677.73		20.36	790.577		20.36	486.011		20.36	762.175		20.16	577.947		--	--		--	--
20.38	862.376		20.33	1150.77		20.33	495.301		20.33	615.317		20.38	666.088		20.38	546.924		20.38	348.141		20.38	789.031		20.18	457.623		--	--		--	--
20.4	1004.16		20.35	1174.48		20.35	591.356		20.35	794.403		20.4	743.332		20.4	602.879		20.4	427.971		20.4	789.453		20.2	495.126		--	--		--	--
20.42	1027.35		20.37	1162.55		20.37	568.004		20.37	552.107		20.42	614.613		20.42	574.578		20.42	461.778		20.42	778.494		20.22	412.262		--	--		--	--
20.44	964.051		20.39	950.069		20.39	472.614		20.39	733.52		20.44	510.521		20.44	559.099		20.44	434.32		20.44	817.499		20.24	450.181		--	--		--	--
20.46	904.664		20.41	876.737		20.41	383.803		20.41	945.278		20.46	521.048		20.46	482.79		20.46	459.619		20.46	864.366		20.26	556.593		--	--		--	--
20.48	1031.82		20.43	1093.99		20.43	488.486		20.43	729.935		20.48	673.509		20.48	461.03		20.48	410.886		20.48	797.691		20.28	529.331		--	--		--	--
20.5	799.688		20.45	924.504		20.45	418.214		20.45	852.51		20.5	524.865		20.5	485.127		20.5	407.872		20.5	606.241		20.3	496.83		--	--		--	--
20.52	852.637		20.47	1115.03		20.47	411.074		20.47	697.557		20.52	799.858		20.52	651.706		20.52	438.905		20.52	703.34		20.32	507.167		--	--		--	--
20.54	1036.51		20.49	1001.28		20.49	436.72		20.49	713.948		20.54	540.781		20.54	662.898		20.54	467.805		20.54	965.894		20.34	631.563		--	--		--	--
20.56	1036.38		20.51	979.75		20.51	524.281		20.51	632.403		20.56	692.844		20.56	412.776		20.56	393.806		20.56	596.937		20.36	537.699		--	--		--	--
20.58	1060.06		20.53	673.522		20.53	410.289		20.53	818.718		20.58	643.98		20.58	470.813		20.58	283.82		20.58	899.201		20.38	333.225		--	--		--	--
20.6	855.71		20.55	970.911		20.55	567.238		20.55	746.848		20.6	533.559		20.6	544.255		20.6	557.285		20.6	787.941		20.4	526.073		--	--		--	--
20.62	824.432		20.57	857.871		20.57	559.752		20.57	541.698		20.62	599.986		20.62	493.499		20.62	587.352		20.62	778.212		20.42	476.365		--	--		--	--
20.64	912.913		20.59	801.048		20.59	587.708		20.59	826.148		20.64	668.922		20.64	524.627		20.64	318.448		20.64	726.909		20.44	516.047		--	--		--	--
20.66	960.965		20.61	895.964		20.61	540.526		20.61	775.638		20.66	580.073		20.66	686.646		20.66	506.759		20.66	891.963		20.46	397.711		--	--		--	--
20.68	1036.73		20.63	1049		20.63	576.425		20.63	929.128		20.68	522.854		20.68	448.762		20.68	475.784		20.68	956.51		20.48	405.947		--	--		--	--
20.7	1118.75		20.65	726.769		20.65	473.099		20.65	849.514		20.7	475.607		20.7	514.856		20.7	547.769		20.7	676.443		20.5	511.281		--	--		--	--
20.72	926.104		20.67	922.443		20.67	493.953		20.67	1011.34		20.72	625.727		20.72	538.797		20.72	420.409		20.72	699.839		20.52	417.794		--	--		--	--
20.74	1078.98		20.69	945.256		20.69	474.113		20.69	918.313		20.74	686.789		20.74	430.959		20.74	421.762		20.74	704.385		20.54	385.423		--	--		--	--
20.76	848.126		20.71	888.565		20.71	368.106		20.71	808.761		20.76	756.073		20.76	583.504		20.76	537.924		20.76	655.084		20.56	463.773		--	--		--	--
20.78	811.963		20.73	911.048		20.73	441.699		20.73	694.429		20.78	672.773		20.78	684.415		20.78	503.698		20.78	753.774		20.58	539.494		--	--		--	--
20.8	997.174		20.75	1111.37		20.75	375.763		20.75	634.401		20.8	610.45		20.8	661.249		20.8	402.489		20.8	657.234		20.6	414.611		--	--		--	--
20.82	1034.22		20.77	861.288		20.77	590.224		20.77	531.156		20.82	705.356		20.82	498.928		20.82	282.49		20.82	723.216		20.62	487.874		--	--		--	--
20.84	807.518		20.79	939.38		20.79	393.608		20.79	717.496		20.84	736.131		20.84	452.56		20.84	444.402		20.84	834.386		20.64	672.632		--	--		--	--
20.86	907.669		20.81	866.883		20.81	618.89		20.81	852.926		20.86	693.072		20.86	446.093		20.86	411.116		20.86	706.718		20.66	561.55		--	--		--	--
20.88	924.993		20.83	931.267		20.83	613.459		20.83	672.343		20.88	523.74		20.88	562.781		20.88	542.941		20.88	726.876		20.68	489.947		--	--		--	--
20.9	878.861		20.85	910.922		20.85	507.243		20.85	687.343		20.9	438.864		20.9	511.535		20.9	543.677		20.9	749.96		20.7	542.51		--	--		--	--
20.92	806.448		20.87	951.644		20.87	514.018		20.87	536.755		20.92	564.051		20.92	461.896		20.92	566.347		20.92	563.371		20.72	462.151		--	--		--	--
20.94	1024.77		20.89	728.756		20.89	429.09		20.89	712.93		20.94	637.056		20.94	577.624		20.94	441.257		20.94	727.869		20.74	375.388		--	--		--	--
20.96	675.118		20.91	958.078		20.91	450.099		20.91	799.765		20.96	545.294		20.96	564.505		20.96	321.634		20.96	875.45		20.76	443.217		--	--		--	--
20.98	865.806		20.93	927.649		20.93	352.333		20.93	884.795		20.98	489.996		20.98	461.84		20.98	371.107		20.98	1027.97		20.78	652.148		--	--		--	--
21	764.556		20.95	837.506		20.95	375.309		20.95	870.356		21	664.581		21	374.401		21	482.033		21	596.973		20.8	336.946		--	--		--	--
21.02	937.586		20.97	900.869		20.97	488.402		20.97	719.737		21.02	552.689		21.02	614.972		21.02	403.358		21.02	741.655		20.82	474.051		--	--		--	--
21.04	839.207		20.99	751.373		20.99	433.637		20.99	555.609		21.04	596.573		21.04	585.909		21.04	626.136		21.04	546.404		20.84	325.278		--	--		--	--
21.06	894.363		21.01	762.283		21.01	366.933		21.01	761.342		21.06	418.187		21.06	484.86		21.06	332.2		21.06	701.707		20.86	310.904		--	--		--	--
21.08	863.757		21.03	926.911		21.03	432.942		21.03	698.305		21.08	691.551		21.08	449.686		21.08	388.211		21.08	564.318		20.88	422.55		--	--		--	--
21.1	930.101		21.05	714.778		21.05	364.311		21.05	876.279		21.1	688.881		21.1	545.383		21.1	361.429		21.1	708.438		20.9	353.135		--	--		--	--
21.12	934.767		21.07	892.906		21.07	438.318		21.07	696.495		21.12	541.68		21.12	505.537		21.12	490.088		21.12	606.872		20.92	433.151		--	--		--	--
21.14	811.319		21.09	911.058		21.09	431.494		21.09	747.163		21.14	674.583		21.14	538.395		21.14	423.469		21.14	688.273		20.94	452.706		--	--		--	--
21.16	853.811		21.11	844.202		21.11	374.969		21.11	723.665		21.16	602.951		21.16	367.642		21.16	444.036		21.16	668.058		20.96	507.009		--	--		--	--
21.18	1061.73		21.13	913.77		21.13	510.948		21.13	811.009		21.18	598.305		21.18	515.184		21.18	488.457		21.18	751.098		20.98	487.806		--	--		--	--
21.2	1069.06		21.15	857.041		21.15	509.666		21.15	668.952		21.2	635.89		21.2	477.67		21.2	510.377		21.2	602.84		21	533.241		--	--		--	--
21.22	624.391		21.17	872.151		21.17	564.142		21.17	631.759		21.22	616.73		21.22	617.59		21.22	349.075		21.22	625.826		21.02	709.86		--	--		--	--
21.24	1023.53		21.19	957.052		21.19	331.275		21.19	552.866		21.24	691.796		21.24	570.795		21.24	458.259		21.24	582.446		21.04	514.602		--	--		--	--
21.26	1001.89		21.21	904.695		21.21	501.006		21.21	608.809		21.26	539.964		21.26	478.708		21.26	348.802		21.26	673.38		21.06	379.539		--	--		--	--
21.28	862.366		21.23	862.544		21.23	359.494		21.23	648.928		21.28	518.188		21.28	504.3		21.28	376.152		21.28	788.262		21.08	421.357		--	--		--	--
21.3	847.943		21.25	994.748		21.25	397.287		21.25	539.276		21.3	593.698		21.3	355.381		21.3	409.164		21.3	804.34		21.1	479.057		--	--		--	--
21.32	912.988		21.27	1085.25		21.27	350.407		21.27	845.112		21.32	524.19		21.32	535.784		21.32	447.409		21.32	641.477		21.12	367.088		--	--		--	--
21.34	697.953		21.29	994.54		21.29	371.523		21.29	814.811		21.34	428.356		21.34	532.823		21.34	394.4		21.34	566.699		21.14	530.882		--	--		--	--
21.36	840.242		21.31	849.675		21.31	429.774		21.31	489.771		21.36	410.505		21.36	479.098		21.36	435.368		21.36	586.875		21.16	432.51		--	--		--	--
21.38	837.22		21.33	626.559		21.33	301.425		21.33	607.922		21.38	458.042		21.38	405.04		21.38	457.451		21.38	824.496		21.18	553.258		--	--		--	--
21.4	842.808		21.35	739.867		21.35	513.948		21.35	822.114		21.4	489.362		21.4	478.199		21.4	501.52		21.4	696.562		21.2	477.084		--	--		--	--
21.42	848.437		21.37	729.322		21.37	411.586		21.37	744.361		21.42	695.067		21.42	326.45		21.42	271.661		21.42	627.331		21.22	479.788		--	--		--	--
21.44	724.983		21.39	815.105		21.39	454.303		21.39	836.848		21.44	468.134		21.44	507.65		21.44	403.023		21.44	645.29		21.24	489.285		--	--		--	--
21.46	759.3		21.41	674.375		21.41	362.144		21.41	661.47		21.46	490.84		21.46	376.657		21.46	396.769		21.46	639.266		21.26	534.693		--	--		--	--
21.48	780.483		21.43	879.972		21.43	331.051		21.43	673.245		21.48	483.477		21.48	509.32		21.48	307.49		21.48	673.632		21.28	372.756		--	--		--	--
21.5	754.949		21.45	865.556		21.45	523.839		21.45	718.538		21.5	655.436		21.5	496.542		21.5	414.33		21.5	750.718		21.3	381.426		--	--		--	--
21.52	892.865		21.47	897.194		21.47	333.443		21.47	683.056		21.52	395.139		21.52	511.371		21.52	475.713		21.52	819.919		21.32	536.81		--	--		--	--
21.54	734.257		21.49	877.848		21.49	311.141		21.49	675.718		21.54	497.328		21.54	456.193		21.54	578.44		21.54	579.823		21.34	470.05		--	--		--	--
21.56	950.207		21.51	957.421		21.51	429.123		21.51	743.634		21.56	504.211		21.56	501.07		21.56	461.907		21.56	647.656		21.36	421.373		--	--		--	--
21.58	938.939		21.53	930.882		21.53	460.522		21.53	697.451		21.58	517.382		21.58	550.766		21.58	501.182		21.58	709.858		21.38	313.826		--	--		--	--
21.6	697.496		21.55	757.589		21.55	366.028		21.55	605.841		21.6	460.327		21.6	535.213		21.6	521.612		21.6	760.632		21.4	443.184		--	--		--	--
21.62	896.589		21.57	731.546		21.57	444.46		21.57	729.705		21.62	477.868		21.62	589.034		21.62	312.109		21.62	595.817		21.42	449.811		--	--		--	--
21.64	867.968		21.59	766.011		21.59	439.236		21.59	844.815		21.64	489.846		21.64	536.406		21.64	461.823		21.64	520.771		21.44	431.287		--	--		--	--
21.66	965.349		21.61	978.005		21.61	352.606		21.61	524.639		21.66	663.426		21.66	454.738		21.66	261.771		21.66	587.726		21.46	354.297		--	--		--	--
21.68	738.765		21.63	835.435		21.63	312.249		21.63	748.072		21.68	489.765		21.68	402.058		21.68	542.661		21.68	646.195		21.48	282.531		--	--		--	--
21.7	811.711		21.65	935.541		21.65	357.878		21.65	687.803		21.7	474.728		21.7	384.75		21.7	344.194		21.7	669.377		21.5	323.365		--	--		--	--
21.72	784.51		21.67	789.697		21.67	349.009		21.67	673.795		21.72	478.2		21.72	615.078		21.72	398.967		21.72	618.444		21.52	289.872		--	--		--	--
21.74	1017.34		21.69	899.029		21.69	350.269		21.69	599.513		21.74	547.522		21.74	451.816		21.74	410.195		21.74	634.443		21.54	524.724		--	--		--	--
21.76	869.346		21.71	905.762		21.71	408.642		21.71	696.777		21.76	565.509		21.76	496.537		21.76	442.474		21.76	744.421		21.56	437.317		--	--		--	--
21.78	788.126		21.73	715.761		21.73	381.99		21.73	618.675		21.78	627.217		21.78	323.344		21.78	456.88		21.78	707.636		21.58	545.5		--	--		--	--
21.8	958.779		21.75	892.316		21.75	346.228		21.75	684.575		21.8	526.095		21.8	508.229		21.8	487.14		21.8	905.986		21.6	425.937		--	--		--	--
21.82	783.199		21.77	901.52		21.77	542.074		21.77	564.486		21.82	616.445		21.82	471.83		21.82	361.705		21.82	674.653		21.62	271.122		--	--		--	--
21.84	844.385		21.79	702.114		21.79	365.835		21.79	605.026		21.84	571.165		21.84	433.233		21.84	396.157		21.84	789.074		21.64	379.408		--	--		--	--
21.86	793.583		21.81	1044.02		21.81	312.816		21.81	740.794		21.86	438.906		21.86	378.168		21.86	402.181		21.86	624.325		21.66	279.711		--	--		--	--
21.88	839.833		21.83	834.251		21.83	313.408		21.83	638.942		21.88	537.289		21.88	445.658		21.88	430.095		21.88	575.632		21.68	413.874		--	--		--	--
21.9	752.462		21.85	702.253		21.85	220.778		21.85	661.463		21.9	566.319		21.9	580.946		21.9	182.966		21.9	469.948		21.7	392.529		--	--		--	--
21.92	760.758		21.87	624.84		21.87	406.441		21.87	723.293		21.92	403.241		21.92	376.377		21.92	388.853		21.92	643.695		21.72	588.054		--	--		--	--
21.94	752.449		21.89	729.936		21.89	388.452		21.89	599.054		21.94	502.352		21.94	446.657		21.94	400.877		21.94	556.114		21.74	388.749		--	--		--	--
21.96	797.31		21.91	608.639		21.91	480.338		21.91	567.737		21.96	399.149		21.96	516.533		21.96	312.303		21.96	571.363		21.76	423.454		--	--		--	--
21.98	894.825		21.93	774.941		21.93	378.197		21.93	655.497		21.98	517.094		21.98	587.289		21.98	344.259		21.98	735.788		21.78	350.003		--	--		--	--
22	835.1		21.95	649.409		21.95	299.115		21.95	552.773		22	440.14		22	381.127		22	350.678		22	545.49		21.8	458.133		--	--		--	--
22.02	725.883		21.97	609.821		21.97	376.163		21.97	604.67		22.02	617.856		22.02	340.417		22.02	398.052		22.02	686.777		21.82	449.146		--	--		--	--
22.04	673.156		21.99	721.252		21.99	406.422		21.99	546.623		22.04	531.557		22.04	390.897		22.04	472.527		22.04	694.508		21.84	342.339		--	--		--	--
22.06	594.453		22.01	876.466		22.01	422.404		22.01	496.576		22.06	590.225		22.06	466.984		22.06	335.402		22.06	629.045		21.86	361.083		--	--		--	--
22.08	717.059		22.03	801.778		22.03	249.771		22.03	594.873		22.08	535.779		22.08	679.399		22.08	332.78		22.08	730.655		21.88	614.927		--	--		--	--
22.1	844.922		22.05	677.12		22.05	276.711		22.05	624.893		22.1	387.338		22.1	489.606		22.1	432.924		22.1	674.255		21.9	475.92		--	--		--	--
22.12	971.96		22.07	631.024		22.07	292.914		22.07	588.753		22.12	453.379		22.12	414.512		22.12	287.914		22.12	483.357		21.92	372.383		--	--		--	--
22.14	799.366		22.09	833.344		22.09	325.843		22.09	421.419		22.14	616.103		22.14	398.372		22.14	311.32		22.14	611.845		21.94	334.294		--	--		--	--
22.16	641.224		22.11	776.138		22.11	455.839		22.11	648.812		22.16	442.184		22.16	386.422		22.16	293.845		22.16	581.196		21.96	428.454		--	--		--	--
22.18	707.765		22.13	813.803		22.13	364.772		22.13	564.599		22.18	480.436		22.18	450.581		22.18	410.866		22.18	648.846		21.98	383.916		--	--		--	--
22.2	878.893		22.15	633.637		22.15	379.235		22.15	732.761		22.2	454.131		22.2	396.503		22.2	322.987		22.2	576.951		22	432.12		--	--		--	--
22.22	830.807		22.17	833.434		22.17	400.351		22.17	669.525		22.22	600.738		22.22	424.544		22.22	323.458		22.22	725.54		22.02	503.591		--	--		--	--
22.24	664.633		22.19	907.45		22.19	437.07		22.19	669.944		22.24	517.654		22.24	296.956		22.24	460.34		22.24	646.555		22.04	351.561		--	--		--	--
22.26	774.559		22.21	923.816		22.21	235.938		22.21	615.519		22.26	611.531		22.26	589.322		22.26	500.412		22.26	588.894		22.06	455.032		--	--		--	--
22.28	744.83		22.23	782.01		22.23	377.226		22.23	623.923		22.28	455.097		22.28	384.004		22.28	380.817		22.28	590.055		22.08	362.023		--	--		--	--
22.3	827.528		22.25	807.705		22.25	346.555		22.25	510.965		22.3	511.635		22.3	474.292		22.3	266.005		22.3	570.681		22.1	448.922		--	--		--	--
22.32	757.295		22.27	969.908		22.27	341.759		22.27	575.111		22.32	493.063		22.32	351.218		22.32	296.565		22.32	606.098		22.12	545.385		--	--		--	--
22.34	678.505		22.29	742.209		22.29	474.342		22.29	570.192		22.34	439.45		22.34	450.325		22.34	337.541		22.34	635.067		22.14	338.989		--	--		--	--
22.36	611.701		22.31	847.644		22.31	457.344		22.31	557.096		22.36	427.265		22.36	396.678		22.36	408.323		22.36	744.578		22.16	323.093		--	--		--	--
22.38	791.485		22.33	517.425		22.33	447.268		22.33	549.973		22.38	480.631		22.38	554.665		22.38	490.535		22.38	663.113		22.18	397.738		--	--		--	--
22.4	672.177		22.35	766.709		22.35	480.16		22.35	444.881		22.4	366.906		22.4	544.679		22.4	411.299		22.4	618.441		22.2	361.373		--	--		--	--
22.42	728.735		22.37	534.893		22.37	380.606		22.37	683.583		22.42	339.994		22.42	427.142		22.42	351.8		22.42	841.702		22.22	452.61		--	--		--	--
22.44	791.97		22.39	709.649		22.39	390.524		22.39	549.077		22.44	435.585		22.44	344.052		22.44	389.54		22.44	614.28		22.24	438.387		--	--		--	--
22.46	598.362		22.41	720.152		22.41	323.127		22.41	493.125		22.46	499.046		22.46	338.923		22.46	376.688		22.46	515.167		22.26	380.373		--	--		--	--
22.48	889.07		22.43	748.217		22.43	294.887		22.43	366.459		22.48	429.233		22.48	539.789		22.48	488.028		22.48	471.609		22.28	382.05		--	--		--	--
22.5	744.666		22.45	829.435		22.45	401.199		22.45	458.518		22.5	555.689		22.5	437.012		22.5	373.938		22.5	751.996		22.3	511.047		--	--		--	--
22.52	623.703		22.47	653.437		22.47	309.559		22.47	506.024		22.52	558.028		22.52	458.345		22.52	430.257		22.52	560.413		22.32	379.584		--	--		--	--
22.54	552.956		22.49	711.651		22.49	318.445		22.49	614.648		22.54	415.98		22.54	508.349		22.54	441.167		22.54	614.322		22.34	417.315		--	--		--	--
22.56	512.193		22.51	885.848		22.51	347.545		22.51	440.333		22.56	469.737		22.56	406.545		22.56	294.828		22.56	560.42		22.36	529.665		--	--		--	--
22.58	569.333		22.53	756.551		22.53	275.421		22.53	590.164		22.58	325.264		22.58	461.543		22.58	310.016		22.58	499.205		22.38	462.597		--	--		--	--
22.6	707.406		22.55	693.435		22.55	269.869		22.55	649.706		22.6	405.149		22.6	394.058		22.6	375.014		22.6	589.742		22.4	194.43		--	--		--	--
22.62	771.158		22.57	666.245		22.57	298.525		22.57	494.36		22.62	613.978		22.62	322.428		22.62	299.473		22.62	767.856		22.42	390.224		--	--		--	--
22.64	756.212		22.59	715.021		22.59	286.483		22.59	670.408		22.64	512.477		22.64	288.442		22.64	335.751		22.64	500.802		22.44	462.206		--	--		--	--
22.66	765.992		22.61	531.295		22.61	377.176		22.61	629.291		22.66	383.324		22.66	345.332		22.66	414.905		22.66	789.772		22.46	528.107		--	--		--	--
22.68	612.388		22.63	767.325		22.63	267.423		22.63	579.445		22.68	478.262		22.68	285.023		22.68	363.45		22.68	706.49		22.48	565.965		--	--		--	--
22.7	615.647		22.65	615.613		22.65	304.453		22.65	555.472		22.7	419.988		22.7	323.851		22.7	383.03		22.7	679.325		22.5	548.02		--	--		--	--
22.72	639.631		22.67	698.981		22.67	303.241		22.67	589.496		22.72	369.408		22.72	517.369		22.72	385.975		22.72	683.656		22.52	657.109		--	--		--	--
22.74	666.728		22.69	720.999		22.69	471.709		22.69	620.984		22.74	341.849		22.74	506.361		22.74	258.22		22.74	650.509		22.54	665.766		--	--		--	--
22.76	744.132		22.71	584.147		22.71	336.058		22.71	501.523		22.76	465.503		22.76	478.309		22.76	337.719		22.76	577.101		22.56	557.559		--	--		--	--
22.78	783.674		22.73	481.443		22.73	255.195		22.73	453.471		22.78	443.658		22.78	439.265		22.78	353.043		22.78	644.735		22.58	641.724		--	--		--	--
22.8	595.1		22.75	548.563		22.75	380.046		22.75	401.434		22.8	306.618		22.8	424.717		22.8	423.082		22.8	663.863		22.6	484.175		--	--		--	--
22.82	856.77		22.77	784.227		22.77	298.655		22.77	571.938		22.82	462.245		22.82	272.345		22.82	242.879		22.82	727.15		22.62	476.753		--	--		--	--
22.84	758.732		22.79	642.617		22.79	273.781		22.79	447.327		22.84	494.019		22.84	378.651		22.84	252.828		22.84	620.627		22.64	445.226		--	--		--	--
22.86	579.762		22.81	717.543		22.81	434.603		22.81	455.406		22.86	366.288		22.86	407.795		22.86	404.736		22.86	521.377		22.66	473.226		--	--		--	--
22.88	453.777		22.83	758.162		22.83	467.553		22.83	412.29		22.88	398.47		22.88	430.067		22.88	292.508		22.88	537.408		22.68	372.719		--	--		--	--
22.9	517.746		22.85	594.413		22.85	321.195		22.85	538.537		22.9	461.596		22.9	355.304		22.9	335.343		22.9	475.88		22.7	404.119		--	--		--	--
22.92	706.28		22.87	513.62		22.87	403.41		22.87	474.011		22.92	380.487		22.92	456.071		22.92	405.609		22.92	571.341		22.72	482.516		--	--		--	--
22.94	643.006		22.89	694.704		22.89	349.081		22.89	336		22.94	499.205		22.94	429.162		22.94	413.708		22.94	646.437		22.74	427.739		--	--		--	--
22.96	755.03		22.91	649.057		22.91	423.802		22.91	585.941		22.96	563.965		22.96	367.243		22.96	376.577		22.96	422.939		22.76	339.491		--	--		--	--
22.98	735.441		22.93	682.766		22.93	303.024		22.93	552.641		22.98	418.681		22.98	374.94		22.98	378.732		22.98	568.414		22.78	455.895		--	--		--	--
23	603.18		22.95	579.855		22.95	262.923		22.95	429.523		23	343.131		23	424.863		23	240.001		23	435.613		22.8	470.838		--	--		--	--
23.02	677.798		22.97	531.784		22.97	379.434		22.97	521.12		23.02	438.141		23.02	429.413		23.02	378.371		23.02	616.767		22.82	391.815		--	--		--	--
23.04	615.707		22.99	709.779		22.99	294.451		22.99	423.796		23.04	463.585		23.04	365.625		23.04	356.643		23.04	541.622		22.84	398.606		--	--		--	--
23.06	550.279		23.01	479.022		23.01	341.595		23.01	482.006		23.06	408.866		23.06	431.636		23.06	201.281		23.06	552.465		22.86	277.794		--	--		--	--
23.08	646.409		23.03	548.507		23.03	373.074		23.03	671.092		23.08	405.18		23.08	546.577		23.08	477.124		23.08	470.827		22.88	383.829		--	--		--	--
23.1	718.608		23.05	575.243		23.05	431.637		23.05	517.925		23.1	333.343		23.1	486.609		23.1	320.673		23.1	542.982		22.9	403.333		--	--		--	--
23.12	828.906		23.07	664.112		23.07	322.258		23.07	542.67		23.12	453.786		23.12	525.986		23.12	457.55		23.12	471.711		22.92	431.974		--	--		--	--
23.14	579.354		23.09	742.321		23.09	351.041		23.09	457.908		23.14	460.684		23.14	348.948		23.14	410.305		23.14	643.923		22.94	479.757		--	--		--	--
23.16	568.25		23.11	795.218		23.11	339.493		23.11	600.396		23.16	445.052		23.16	437.156		23.16	431.944		23.16	571.764		22.96	384.875		--	--		--	--
23.18	764.312		23.13	603.099		23.13	327.45		23.13	459.248		23.18	273.376		23.18	340.032		23.18	333.587		23.18	571.416		22.98	496.934		--	--		--	--
23.2	731.12		23.15	623.564		23.15	419.852		23.15	526.251		23.2	547.93		23.2	401.161		23.2	429.319		23.2	561.241		23	384.456		--	--		--	--
23.22	452.265		23.17	585.29		23.17	339.349		23.17	417.435		23.22	361.31		23.22	399.752		23.22	379.287		23.22	435.334		23.02	420.496		--	--		--	--
23.24	547.4		23.19	728.103		23.19	258.611		23.19	519.307		23.24	436.009		23.24	362.636		23.24	312.04		23.24	635.848		23.04	371.311		--	--		--	--
23.26	593.35		23.21	577.05		23.21	250.845		23.21	421.94		23.26	465.894		23.26	395.307		23.26	311.473		23.26	695.944		23.06	496.808		--	--		--	--
23.28	729.997		23.23	754.102		23.23	178.3		23.23	668.578		23.28	551.769		23.28	324.743		23.28	277.831		23.28	579.626		23.08	399.713		--	--		--	--
23.3	677.514		23.25	580.945		23.25	262.699		23.25	521.698		23.3	313.759		23.3	347.872		23.3	323.026		23.3	552.12		23.1	289.278		--	--		--	--
23.32	646.002		23.27	709.336		23.27	289.324		23.27	447.746		23.32	418.007		23.32	306.288		23.32	480.334		23.32	404.928		23.12	447.572		--	--		--	--
23.34	628.812		23.29	665.227		23.29	234.484		23.29	596.003		23.34	406.052		23.34	500.179		23.34	315.681		23.34	519.068		23.14	383.366		--	--		--	--
23.36	711.232		23.31	727.701		23.31	368.582		23.31	587.844		23.36	279.988		23.36	274.421		23.36	378.555		23.36	550.353		23.16	408.114		--	--		--	--
23.38	797.467		23.33	735.423		23.33	328.991		23.33	529.618		23.38	526.638		23.38	367.447		23.38	302.481		23.38	560.649		23.18	327.855		--	--		--	--
23.4	545.062		23.35	546.147		23.35	317.48		23.35	601.297		23.4	362.587		23.4	379.865		23.4	260.712		23.4	276.01		23.2	349.997		--	--		--	--
23.42	596.947		23.37	791.115		23.37	264.219		23.37	412.998		23.42	269.781		23.42	317.95		23.42	376.044		23.42	537.465		23.22	552.135		--	--		--	--
23.44	450.625		23.39	649.945		23.39	419.386		23.39	443.354		23.44	370.436		23.44	301.343		23.44	267.738		23.44	512.694		23.24	423.381		--	--		--	--
23.46	731.819		23.41	453.587		23.41	265.146		23.41	492.629		23.46	421.486		23.46	297.598		23.46	222.543		23.46	543.353		23.26	364.323		--	--		--	--
23.48	484.506		23.43	750.242		23.43	258.96		23.43	510.193		23.48	415.219		23.48	414.579		23.48	442.766		23.48	506.152		23.28	373.597		--	--		--	--
23.5	627.197		23.45	711.138		23.45	252.457		23.45	533.419		23.5	500.79		23.5	331.89		23.5	295.355		23.5	421.265		23.3	395.591		--	--		--	--
23.52	570.806		23.47	819.897		23.47	322.645		23.47	559.699		23.52	492.731		23.52	279.359		23.52	372.756		23.52	495.034		23.32	271.085		--	--		--	--
23.54	608.383		23.49	516.116		23.49	291.24		23.49	373.139		23.54	313.643		23.54	499.332		23.54	319.29		23.54	568.662		23.34	519.197		--	--		--	--
23.56	507.7		23.51	500.699		23.51	223.488		23.51	539.813		23.56	510.938		23.56	344.692		23.56	388.214		23.56	379.013		23.36	367.978		--	--		--	--
23.58	536.06		23.53	727.232		23.53	262.345		23.53	400.864		23.58	519.146		23.58	386.901		23.58	437.317		23.58	481.762		23.38	459.325		--	--		--	--
23.6	349.331		23.55	508.213		23.55	354.826		23.55	492.285		23.6	356.06		23.6	259.044		23.6	347.305		23.6	435.916		23.4	411.083		--	--		--	--
23.62	488.359		23.57	536.32		23.57	326.008		23.57	410.897		23.62	360.543		23.62	348.266		23.62	388.157		23.62	450.551		23.42	394.176		--	--		--	--
23.64	606.888		23.59	559.923		23.59	433.064		23.59	563.762		23.64	300.195		23.64	341.322		23.64	373.656		23.64	503.695		23.44	422.837		--	--		--	--
23.66	790.58		23.61	562.302		23.61	446.201		23.61	432.674		23.66	397.374		23.66	361.439		23.66	471.357		23.66	426.198		23.46	398.781		--	--		--	--
23.68	706.843		23.63	706.409		23.63	279.381		23.63	579.292		23.68	285.504		23.68	396.024		23.68	307.334		23.68	505.815		23.48	371.267		--	--		--	--
23.7	662.386		23.65	436.756		23.65	275.485		23.65	434.08		23.7	460.818		23.7	436.973		23.7	421.322		23.7	398.504		23.5	341.93		--	--		--	--
23.72	637.866		23.67	713.307		23.67	377.46		23.67	376.599		23.72	505.598		23.72	483.12		23.72	249.826		23.72	488.052		23.52	358.99		--	--		--	--
23.74	587.874		23.69	507.99		23.69	295.674		23.69	484.232		23.74	400.483		23.74	422.798		23.74	299.281		23.74	486.515		23.54	322.856		--	--		--	--
23.76	549.817		23.71	612.969		23.71	254.328		23.71	420.389		23.76	352.272		23.76	363.36		23.76	395.772		23.76	525.241		23.56	325.719		--	--		--	--
23.78	743.174		23.73	746.837		23.73	340.314		23.73	636.243		23.78	546.898		23.78	391.386		23.78	327.104		23.78	657.529		23.58	299.541		--	--		--	--
23.8	702.116		23.75	676.026		23.75	252.533		23.75	281.689		23.8	285.31		23.8	280.139		23.8	436.81		23.8	512.227		23.6	472.637		--	--		--	--
23.82	647.036		23.77	703.842		23.77	266.649		23.77	401.284		23.82	227.294		23.82	411.791		23.82	634.509		23.82	382.679		23.62	351.442		--	--		--	--
23.84	671.582		23.79	690.824		23.79	258.483		23.79	374.101		23.84	400.971		23.84	210.894		23.84	394.129		23.84	440.18		23.64	412.017		--	--		--	--
23.86	563.568		23.81	478.052		23.81	242.291		23.81	418.098		23.86	502.903		23.86	395.304		23.86	355.452		23.86	485.463		23.66	484.818		--	--		--	--
23.88	550.772		23.83	455.57		23.83	277.407		23.83	495.161		23.88	467.599		23.88	470.311		23.88	329.738		23.88	497.009		23.68	396.268		--	--		--	--
23.9	905.043		23.85	600.853		23.85	279.828		23.85	335.149		23.9	390.308		23.9	284.749		23.9	298.871		23.9	455.206		23.7	447.852		--	--		--	--
23.92	670.845		23.87	701.933		23.87	420.8		23.87	367.727		23.92	278.424		23.92	373.58		23.92	350.213		23.92	614.928		23.72	535.762		--	--		--	--
23.94	556.232		23.89	630.155		23.89	423.899		23.89	554.36		23.94	312.528		23.94	200.139		23.94	387.849		23.94	521.413		23.74	484.276		--	--		--	--
23.96	521.629		23.91	674.341		23.91	273.553		23.91	525.897		23.96	519.755		23.96	435.017		23.96	356.511		23.96	442.873		23.76	560.535		--	--		--	--
23.98	775.415		23.93	821.182		23.93	260.055		23.93	461.816		23.98	281.08		23.98	372.204		23.98	360.421		23.98	518.25		23.78	455.004		--	--		--	--
24	666.625		23.95	660.178		23.95	385.026		23.95	453.005		24	374.645		24	576.069		24	334.857		24	619.73		23.8	644.814		--	--		--	--
24.02	392.716		23.97	770.564		23.97	402.861		23.97	595.797		24.02	377.428		24.02	415.088		24.02	416.426		24.02	692.702		23.82	537.278		--	--		--	--
24.04	536.255		23.99	599.709		23.99	307.83		23.99	384.468		24.04	436.833		24.04	524.996		24.04	276.535		24.04	763.967		23.84	534.113		--	--		--	--
24.06	784.047		24.01	448.536		24.01	264.451		24.01	475.821		24.06	473.651		24.06	492.04		24.06	271.869		24.06	644.491		23.86	534.614		--	--		--	--
24.08	594.143		24.03	534.859		24.03	248.971		24.03	396.342		24.08	398.079		24.08	398.932		24.08	520.888		24.08	517.292		23.88	526.041		--	--		--	--
24.1	487.754		24.05	669.459		24.05	288.93		24.05	377.893		24.1	448.143		24.1	341.739		24.1	358.248		24.1	748.858		23.9	495.053		--	--		--	--
24.12	582.014		24.07	798.132		24.07	301.914		24.07	365.46		24.12	362.264		24.12	315.603		24.12	210.997		24.12	784.703		23.92	460.379		--	--		--	--
24.14	545.645		24.09	677.522		24.09	414.304		24.09	563.515		24.14	411.358		24.14	359.802		24.14	286.993		24.14	750.594		23.94	433.955		--	--		--	--
24.16	680.933		24.11	707.828		24.11	481.128		24.11	449.284		24.16	368.114		24.16	498.656		24.16	373.437		24.16	564.569		23.96	629.065		--	--		--	--
24.18	636.293		24.13	678.492		24.13	305.294		24.13	378.274		24.18	216.211		24.18	377.68		24.18	333.569		24.18	378.093		23.98	538.947		--	--		--	--
24.2	723.185		24.15	754.891		24.15	356.551		24.15	448.473		24.2	447.95		24.2	333.462		24.2	409.144		24.2	786.544		24	655.913		--	--		--	--
24.22	750.793		24.17	658.825		24.17	398.988		24.17	299.894		24.22	494.862		24.22	401.822		24.22	295.635		24.22	523.763		24.02	636.098		--	--		--	--
24.24	568.255		24.19	641.054		24.19	312.604		24.19	417.2		24.24	377.762		24.24	318.511		24.24	333.851		24.24	553.331		24.04	465.882		--	--		--	--
24.26	653.871		24.21	497.218		24.21	337.315		24.21	345.951		24.26	394.271		24.26	307.208		24.26	340.334		24.26	468.43		24.06	530.579		--	--		--	--
24.28	570.866		24.23	543.22		24.23	255.98		24.23	407.32		24.28	210.35		24.28	354.483		24.28	288.369		24.28	365.147		24.08	426.404		--	--		--	--
24.3	622.076		24.25	390.42		24.25	233.981		24.25	270.8		24.3	247.059		24.3	320.772		24.3	386.414		24.3	419.651		24.1	538.073		--	--		--	--
24.32	603.133		24.27	674.245		24.27	351.542		24.27	446.783		24.32	362.748		24.32	312.499		24.32	247.66		24.32	373.987		24.12	370.939		--	--		--	--
24.34	625.575		24.29	649.153		24.29	407.859		24.29	498.795		24.34	318.295		24.34	390.556		24.34	338.145		24.34	338.375		24.14	322.812		--	--		--	--
24.36	796.359		24.31	636.067		24.31	294.844		24.31	426.712		24.36	319.984		24.36	395.457		24.36	338.388		24.36	550.442		24.16	571.068		--	--		--	--
24.38	500.234		24.33	783.819		24.33	299.911		24.33	424.106		24.38	322.794		24.38	304.251		24.38	308.051		24.38	439.195		24.18	553.276		--	--		--	--
24.4	452.598		24.35	566.314		24.35	213.54		24.35	437.553		24.4	392.047		24.4	370.954		24.4	245.09		24.4	314.749		24.2	548.159		--	--		--	--
24.42	799.784		24.37	576.557		24.37	207.924		24.37	409.793		24.42	294.232		24.42	309.159		24.42	338.827		24.42	338.273		24.22	477.555		--	--		--	--
24.44	505.95		24.39	723.601		24.39	391.929		24.39	452.722		24.44	256.396		24.44	371.346		24.44	324.989		24.44	531.828		24.24	500.224		--	--		--	--
24.46	451.703		24.41	547.058		24.41	284.402		24.41	424.585		24.46	429.409		24.46	345.324		24.46	296.143		24.46	494.628		24.26	404.698		--	--		--	--
24.48	532.774		24.43	589.144		24.43	470.312		24.43	469.227		24.48	362.799		24.48	437.718		24.48	303.126		24.48	407.975		24.28	553.475		--	--		--	--
24.5	567.666		24.45	470.248		24.45	370.584		24.45	368.76		24.5	281.387		24.5	333.002		24.5	333.772		24.5	559.584		24.3	425.079		--	--		--	--
24.52	812.906		24.47	634.094		24.47	286.185		24.47	373.381		24.52	391.738		24.52	349.962		24.52	276.63		24.52	431.573		24.32	424.426		--	--		--	--
24.54	565.363		24.49	563.66		24.49	234.235		24.49	500.235		24.54	273.951		24.54	337.823		24.54	382.003		24.54	317.418		24.34	458.233		--	--		--	--
24.56	641.507		24.51	731.343		24.51	289.999		24.51	499.279		24.56	261.366		24.56	363.703		24.56	363.107		24.56	442.503		24.36	191.497		--	--		--	--
24.58	604.266		24.53	637.706		24.53	351.207		24.53	326.619		24.58	273.463		24.58	302.612		24.58	349.345		24.58	520.122		24.38	361.149		--	--		--	--
24.6	798.158		24.55	536.654		24.55	430.646		24.55	316.033		24.6	489.408		24.6	278.205		24.6	437.428		24.6	405.434		24.4	329.436		--	--		--	--
24.62	702.756		24.57	856.023		24.57	227.473		24.57	485.172		24.62	325.135		24.62	405.716		24.62	368.687		24.62	289.339		24.42	255.283		--	--		--	--
24.64	707.807		24.59	694.599		24.59	388.366		24.59	478.451		24.64	239.448		24.64	326.23		24.64	442.211		24.64	414.696		24.44	371.867		--	--		--	--
24.66	706.81		24.61	720.36		24.61	408.732		24.61	356.365		24.66	280.948		24.66	318.684		24.66	272.227		24.66	408.384		24.46	490.882		--	--		--	--
24.68	554.151		24.63	535.928		24.63	362.342		24.63	403.836		24.68	245.139		24.68	339.386		24.68	316.607		24.68	382.724		24.48	360.41		--	--		--	--
24.7	606.224		24.65	594.355		24.65	376.956		24.65	578.742		24.7	316.845		24.7	336.642		24.7	400.637		24.7	396.052		24.5	339.987		--	--		--	--
24.72	583.871		24.67	652.616		24.67	300.623		24.67	539.268		24.72	466.293		24.72	232.991		24.72	359.076		24.72	323.095		24.52	359.665		--	--		--	--
24.74	520.88		24.69	558.568		24.69	358.041		24.69	422.567		24.74	131.265		24.74	203.705		24.74	334.6		24.74	356.469		24.54	324.317		--	--		--	--
24.76	552.628		24.71	609.379		24.71	227.896		24.71	398.729		24.76	318.944		24.76	288.356		24.76	390.613		24.76	399.895		24.56	421.735		--	--		--	--
24.78	536.674		24.73	476.59		24.73	371.064		24.73	390.997		24.78	390.005		24.78	307.003		24.78	363.707		24.78	429.334		24.58	577.456		--	--		--	--
24.8	534.508		24.75	623.538		24.75	282.557		24.75	307.969		24.8	297.813		24.8	262.742		24.8	275.453		24.8	418.676		24.6	407.876		--	--		--	--
24.82	595.84		24.77	616.957		24.77	203.89		24.77	265.126		24.82	476.67		24.82	341.85		24.82	268.551		24.82	499.029		24.62	396.717		--	--		--	--
24.84	457.373		24.79	736.918		24.79	307.31		24.79	403.334		24.84	364.039		24.84	333.713		24.84	382.675		24.84	394.135		24.64	473.212		--	--		--	--
24.86	571.64		24.81	642.265		24.81	353.615		24.81	262.342		24.86	322.672		24.86	328.301		24.86	369.129		24.86	449.344		24.66	404.49		--	--		--	--
24.88	635.707		24.83	557.499		24.83	282.584		24.83	417.595		24.88	342.592		24.88	299.873		24.88	371.628		24.88	370.842		24.68	364.559		--	--		--	--
24.9	657.445		24.85	624.191		24.85	253.67		24.85	387.097		24.9	243.888		24.9	385.03		24.9	387.271		24.9	454.468		24.7	454.877		--	--		--	--
24.92	458.467		24.87	407.431		24.87	346.62		24.87	512.058		24.92	337.86		24.92	369.064		24.92	257.947		24.92	216.825		24.72	511.776		--	--		--	--
24.94	444.302		24.89	515.281		24.89	341.805		24.89	424.623		24.94	347.142		24.94	445.465		24.94	348.319		24.94	424.298		24.74	288.705		--	--		--	--
24.96	447.646		24.91	500.21		24.91	359.039		24.91	426.929		24.96	365.315		24.96	276.945		24.96	406.945		24.96	537.732		24.76	287.991		--	--		--	--
24.98	444.443		24.93	634.118		24.93	217.616		24.93	432.115		24.98	379.751		24.98	330.72		24.98	523.852		24.98	438.504		24.78	413.394		--	--		--	--
25	480.412		24.95	508.459		24.95	272.393		24.95	382.933		25	299.987		25	302.908		25	269.792		25	365.809		24.8	330.117		--	--		--	--
25.02	256.66		24.97	592.835		24.97	222.329		24.97	401.292		25.02	270.961		25.02	326.691		25.02	310.346		25.02	389.105		24.82	296.227		--	--		--	--
25.04	568.93		24.99	558.24		24.99	267.871		24.99	320.098		25.04	209.935		25.04	313.244		25.04	444.191		25.04	447.913		24.84	521.192		--	--		--	--
25.06	402.348		25.01	516.261		25.01	294.835		25.01	448.717		25.06	318.513		25.06	308.931		25.06	278.638		25.06	389.911		24.86	471.914		--	--		--	--
25.08	645.446		25.03	479.311		25.03	464.364		25.03	273.065		25.08	478.599		25.08	427.264		25.08	558.186		25.08	380.562		24.88	380.379		--	--		--	--
25.1	568.104		25.05	484.099		25.05	200.895		25.05	430.956		25.1	170.036		25.1	357.385		25.1	286.852		25.1	420.913		24.9	320.607		--	--		--	--
25.12	567.714		25.07	571.937		25.07	282.092		25.07	455.846		25.12	260.294		25.12	235.336		25.12	318.015		25.12	359.13		24.92	337.135		--	--		--	--
25.14	505.485		25.09	471.069		25.09	240.638		25.09	447.061		25.14	328.662		25.14	296.551		25.14	395.48		25.14	326.877		24.94	394.835		--	--		--	--
25.16	580.544		25.11	535.75		25.11	265.245		25.11	409.264		25.16	332.135		25.16	317.041		25.16	270.296		25.16	399.419		24.96	369.212		--	--		--	--
25.18	595.381		25.13	597.094		25.13	388.671		25.13	298.586		25.18	260.406		25.18	286.874		25.18	338.749		25.18	421.035		24.98	424.709		--	--		--	--
25.2	669.96		25.15	509.719		25.15	277.244		25.15	415.777		25.2	380.685		25.2	325.476		25.2	367.391		25.2	322.433		25	269.721		--	--		--	--
25.22	556.529		25.17	580.503		25.17	406.386		25.17	441.29		25.22	327.804		25.22	374.326		25.22	344.066		25.22	361.708		25.02	423.721		--	--		--	--
25.24	608.733		25.19	511.931		25.19	214.339		25.19	337.983		25.24	349.912		25.24	311.571		25.24	295.47		25.24	326.03		25.04	426.429		--	--		--	--
25.26	540.26		25.21	571.315		25.21	205.166		25.21	279.974		25.26	266.344		25.26	341.838		25.26	249.077		25.26	383.164		25.06	516.48		--	--		--	--
25.28	654.405		25.23	623.97		25.23	159.166		25.23	434.351		25.28	273.551		25.28	331.865		25.28	332.484		25.28	352.543		25.08	354.252		--	--		--	--
25.3	535.17		25.25	449.286		25.25	250.231		25.25	453.021		25.3	308.109		25.3	189.894		25.3	322.308		25.3	279.1		25.1	245.65		--	--		--	--
25.32	544.563		25.27	476.445		25.27	277.625		25.27	439.75		25.32	334.925		25.32	241.191		25.32	558.142		25.32	424.678		25.12	493.187		--	--		--	--
25.34	464.377		25.29	640.018		25.29	258.189		25.29	492.524		25.34	272.232		25.34	211.022		25.34	353.35		25.34	414.721		25.14	397.041		--	--		--	--
25.36	581.118		25.31	666.726		25.31	305.55		25.31	428.632		25.36	277.85		25.36	206.713		25.36	189.256		25.36	454.799		25.16	406.826		--	--		--	--
25.38	532.544		25.33	566.17		25.33	241.193		25.33	438.543		25.38	362.118		25.38	283.296		25.38	423.562		25.38	404.732		25.18	301.379		--	--		--	--
25.4	603.976		25.35	656.243		25.35	273.188		25.35	411.748		25.4	290.842		25.4	334.22		25.4	411.178		25.4	326.423		25.2	365.363		--	--		--	--
25.42	457.544		25.37	549.138		25.37	302.769		25.37	437.894		25.42	246.549		25.42	467.619		25.42	313.575		25.42	382.682		25.22	449.454		--	--		--	--
25.44	665.323		25.39	469.698		25.39	258.358		25.39	363.411		25.44	331.874		25.44	358.132		25.44	409.034		25.44	449.521		25.24	278.985		--	--		--	--
25.46	502.975		25.41	551.707		25.41	213.28		25.41	372.906		25.46	329.141		25.46	277.443		25.46	385.292		25.46	477.554		25.26	330.102		--	--		--	--
25.48	475.99		25.43	594.607		25.43	261.326		25.43	364.196		25.48	231.156		25.48	331.095		25.48	481.161		25.48	437.773		25.28	305.241		--	--		--	--
25.5	595.521		25.45	630.439		25.45	306.225		25.45	324.354		25.5	296.039		25.5	331.742		25.5	404.915		25.5	286.733		25.3	454.364		--	--		--	--
25.52	425.74		25.47	457.607		25.47	352.125		25.47	379.888		25.52	337.833		25.52	317.44		25.52	369.588		25.52	351.382		25.32	291.731		--	--		--	--
25.54	652.785		25.49	635.079		25.49	271.275		25.49	399.757		25.54	330.386		25.54	329.015		25.54	327.69		25.54	372.113		25.34	311.365		--	--		--	--
25.56	533.301		25.51	563.45		25.51	357.33		25.51	339.86		25.56	323.12		25.56	236.294		25.56	448.64		25.56	409.629		25.36	425.567		--	--		--	--
25.58	586.104		25.53	543.043		25.53	208.263		25.53	541.18		25.58	223.653		25.58	218.13		25.58	343.639		25.58	477.556		25.38	391.326		--	--		--	--
25.6	627.53		25.55	461.551		25.55	275.014		25.55	423.967		25.6	442.794		25.6	284.637		25.6	341.024		25.6	357.573		25.4	509.908		--	--		--	--
25.62	593.676		25.57	564.173		25.57	328.594		25.57	301.158		25.62	347.206		25.62	318.377		25.62	299.486		25.62	247.543		25.42	382.689		--	--		--	--
25.64	485.805		25.59	553.86		25.59	281.911		25.59	381.409		25.64	328.886		25.64	259.81		25.64	318.055		25.64	376.314		25.44	325.99		--	--		--	--
25.66	687.615		25.61	451.164		25.61	240.182		25.61	399.124		25.66	313.182		25.66	236.111		25.66	307.285		25.66	377.895		25.46	350.855		--	--		--	--
25.68	571.369		25.63	525.831		25.63	270.061		25.63	385.434		25.68	387.249		25.68	403.331		25.68	402.951		25.68	363.533		25.48	362.776		--	--		--	--
25.7	502.089		25.65	390.95		25.65	363.036		25.65	378.983		25.7	253.704		25.7	459.081		25.7	460.788		25.7	318.466		25.5	228.69		--	--		--	--
25.72	758.477		25.67	678.176		25.67	285.266		25.67	396.815		25.72	263.064		25.72	247.87		25.72	473.336		25.72	447.614		25.52	358.336		--	--		--	--
25.74	890.423		25.69	541.396		25.69	443.735		25.69	425.193		25.74	323.701		25.74	232.605		25.74	320.811		25.74	332.186		25.54	390.942		--	--		--	--
25.76	948.552		25.71	904.193		25.71	447.37		25.71	396.884		25.76	446.201		25.76	328.541		25.76	346.42		25.76	315.115		25.56	471.068		--	--		--	--
25.78	821.017		25.73	976.575		25.73	488.74		25.73	370.756		25.78	362.218		25.78	473.152		25.78	351.446		25.78	545.991		25.58	343.807		--	--		--	--
25.8	780.076		25.75	951.631		25.75	249.551		25.75	330.899		25.8	344.403		25.8	428.73		25.8	395.342		25.8	377.006		25.6	369.696		--	--		--	--
25.82	900.242		25.77	1273.01		25.77	267.323		25.77	302.023		25.82	329.471		25.82	198.715		25.82	473.17		25.82	325.493		25.62	437.755		--	--		--	--
25.84	769.772		25.79	840.74		25.79	276.232		25.79	365.596		25.84	345.252		25.84	297.362		25.84	387.771		25.84	335.822		25.64	351.828		--	--		--	--
25.86	751.741		25.81	841.432		25.81	290.758		25.81	385.771		25.86	313.126		25.86	306.066		25.86	280.455		25.86	380.653		25.66	488.769		--	--		--	--
25.88	591.522		25.83	952.271		25.83	211.392		25.83	356.695		25.88	374.772		25.88	202.94		25.88	305.855		25.88	434.43		25.68	491.463		--	--		--	--
25.9	624.005		25.85	824.685		25.85	263.6		25.85	272.665		25.9	473.488		25.9	282.297		25.9	321.499		25.9	480.645		25.7	388.291		--	--		--	--
25.92	465.879		25.87	630.453		25.87	266.93		25.87	303.449		25.92	349.219		25.92	411.526		25.92	337.955		25.92	557.816		25.72	617.73		--	--		--	--
25.94	618.862		25.89	558.94		25.89	275.149		25.89	267.26		25.94	282.824		25.94	319.439		25.94	338.436		25.94	548.028		25.74	442.453		--	--		--	--
25.96	563.521		25.91	567.482		25.91	225.828		25.91	413.489		25.96	198.725		25.96	257.436		25.96	207.892		25.96	566.184		25.76	504.644		--	--		--	--
25.98	502.878		25.93	501.69		25.93	219.309		25.93	295.245		25.98	277.082		25.98	327.746		25.98	390.793		25.98	286.848		25.78	392.246		--	--		--	--
26	420.118		25.95	513.901		25.95	308.582		25.95	399.489		26	223.163		26	390.211		26	336.243		26	460.603		25.8	495.777		--	--		--	--
26.02	340.049		25.97	486.734		25.97	195.159		25.97	370.176		26.02	275.521		26.02	217.853		26.02	462.618		26.02	561.42		25.82	490.62		--	--		--	--
26.04	483.993		25.99	594.135		25.99	308.178		25.99	246.429		26.04	333.042		26.04	357.062		26.04	280.83		26.04	335.04		25.84	413.272		--	--		--	--
26.06	441.664		26.01	705.454		26.01	233.717		26.01	361.003		26.06	350.007		26.06	337.45		26.06	150.119		26.06	338.66		25.86	301.31		--	--		--	--
26.08	615.77		26.03	494.944		26.03	258.713		26.03	347.349		26.08	244.516		26.08	260.286		26.08	410.539		26.08	441.737		25.88	364.316		--	--		--	--
26.1	372.265		26.05	679.626		26.05	299.885		26.05	376.799		26.1	176.351		26.1	265.471		26.1	377.907		26.1	409.216		25.9	479.06		--	--		--	--
26.12	541.209		26.07	500.937		26.07	318.688		26.07	312.507		26.12	279.05		26.12	275.62		26.12	168.968		26.12	443.778		25.92	546.588		--	--		--	--
26.14	529.272		26.09	539.244		26.09	325.739		26.09	352.522		26.14	291.38		26.14	276.814		26.14	345.468		26.14	416.372		25.94	568.891		--	--		--	--
26.16	420.114		26.11	608.934		26.11	336.961		26.11	257.773		26.16	234.732		26.16	324.845		26.16	408.377		26.16	317.468		25.96	546.571		--	--		--	--
26.18	690.369		26.13	639.288		26.13	333.736		26.13	403.594		26.18	244.905		26.18	211.345		26.18	415.269		26.18	501.687		25.98	352.814		--	--		--	--
26.2	477.852		26.15	516.808		26.15	273.005		26.15	341.277		26.2	205.708		26.2	206.484		26.2	376.67		26.2	308.822		26	379.769		--	--		--	--
26.22	514.169		26.17	538.524		26.17	234.686		26.17	437.092		26.22	290.231		26.22	410.987		26.22	335.521		26.22	270.411		26.02	400.515		--	--		--	--
26.24	527.365		26.19	558.083		26.19	272.498		26.19	308.258		26.24	239.535		26.24	217.52		26.24	423.026		26.24	297.995		26.04	437.488		--	--		--	--
26.26	548.346		26.21	899.348		26.21	279.635		26.21	420.495		26.26	346.925		26.26	308.752		26.26	283.84		26.26	295.956		26.06	450.051		--	--		--	--
26.28	638.09		26.23	584.485		26.23	292.336		26.23	320.257		26.28	167.553		26.28	319.09		26.28	315.892		26.28	511.719		26.08	515.098		--	--		--	--
26.3	548.582		26.25	501.129		26.25	324.073		26.25	401.838		26.3	170.025		26.3	304.745		26.3	479.795		26.3	458.95		26.1	513.427		--	--		--	--
26.32	620.576		26.27	562.891		26.27	382.82		26.27	352.107		26.32	299.591		26.32	469.94		26.32	395.235		26.32	401.249		26.12	310.457		--	--		--	--
26.34	394.148		26.29	464.772		26.29	411.49		26.29	340.371		26.34	300.341		26.34	378.105		26.34	366.386		26.34	461.693		26.14	335.917		--	--		--	--
26.36	416.668		26.31	440.669		26.31	179.334		26.31	254.944		26.36	281.989		26.36	376.43		26.36	304.651		26.36	447.507		26.16	384.474		--	--		--	--
26.38	388.338		26.33	616.791		26.33	261.202		26.33	363.66		26.38	304.776		26.38	277.161		26.38	265.13		26.38	579.693		26.18	539.815		--	--		--	--
26.4	449.968		26.35	619.18		26.35	277.036		26.35	330.095		26.4	299.081		26.4	284.498		26.4	363.868		26.4	400.722		26.2	547.765		--	--		--	--
26.42	483.155		26.37	538.595		26.37	308.376		26.37	459.1		26.42	303.913		26.42	186.111		26.42	435.622		26.42	243.566		26.22	512.803		--	--		--	--
26.44	471.981		26.39	428.96		26.39	284.189		26.39	389.8		26.44	314.961		26.44	383.07		26.44	290.459		26.44	475.715		26.24	428.426		--	--		--	--
26.46	550.13		26.41	460.893		26.41	305.609		26.41	307.969		26.46	214.125		26.46	259.079		26.46	362.847		26.46	381.066		26.26	463.346		--	--		--	--
26.48	621.704		26.43	506.577		26.43	354.135		26.43	358.768		26.48	357.407		26.48	295.085		26.48	253.077		26.48	384.619		26.28	357.894		--	--		--	--
26.5	643.792		26.45	546.859		26.45	242.623		26.45	376.207		26.5	279.859		26.5	297.817		26.5	345.578		26.5	394.244		26.3	484.61		--	--		--	--
26.52	429.18		26.47	684.792		26.47	295.568		26.47	313.046		26.52	229.397		26.52	424.999		26.52	476.256		26.52	357.584		26.32	472.841		--	--		--	--
26.54	459.204		26.49	477.535		26.49	275.364		26.49	376.917		26.54	231.232		26.54	304.619		26.54	442.407		26.54	274.966		26.34	399.227		--	--		--	--
26.56	612.135		26.51	505.333		26.51	315.915		26.51	378.963		26.56	274.946		26.56	317.63		26.56	400.962		26.56	315.156		26.36	372.648		--	--		--	--
26.58	500.619		26.53	531.001		26.53	277.558		26.53	282.42		26.58	463.915		26.58	336.085		26.58	327.37		26.58	426.101		26.38	555.66		--	--		--	--
26.6	526.566		26.55	478.914		26.55	337.178		26.55	284.161		26.6	316.93		26.6	398.209		26.6	267.058		26.6	361.438		26.4	663.582		--	--		--	--
26.62	555.609		26.57	451.62		26.57	405.219		26.57	322.728		26.62	262.068		26.62	282.288		26.62	253.474		26.62	461.665		26.42	464.834		--	--		--	--
26.64	381.264		26.59	530.92		26.59	258.625		26.59	312.705		26.64	277.759		26.64	290.396		26.64	397.67		26.64	636.789		26.44	741.016		--	--		--	--
26.66	642.554		26.61	513.683		26.61	345.947		26.61	368.767		26.66	298.618		26.66	403.749		26.66	537.21		26.66	340.03		26.46	350.982		--	--		--	--
26.68	525.426		26.63	466.542		26.63	294.889		26.63	472.221		26.68	363.089		26.68	436.187		26.68	530.099		26.68	393.943		26.48	497.185		--	--		--	--
26.7	693.198		26.65	638.881		26.65	230.753		26.65	356.921		26.7	449.172		26.7	328.725		26.7	382.836		26.7	387.694		26.5	302.737		--	--		--	--
26.72	664.841		26.67	719.172		26.67	334.135		26.67	359.422		26.72	327.512		26.72	375.244		26.72	439.061		26.72	408.36		26.52	414.395		--	--		--	--
26.74	507.3		26.69	695.683		26.69	315.121		26.69	273.756		26.74	295.236		26.74	348.476		26.74	333.646		26.74	307.522		26.54	483.315		--	--		--	--
26.76	479.18		26.71	601.64		26.71	317.626		26.71	373.892		26.76	332.89		26.76	356.603		26.76	442.645		26.76	570.397		26.56	378.32		--	--		--	--
26.78	637.645		26.73	625.506		26.73	301.773		26.73	342.761		26.78	300.292		26.78	202.038		26.78	541.296		26.78	420.557		26.58	469.749		--	--		--	--
26.8	534.125		26.75	659.731		26.75	408.359		26.75	477.497		26.8	333.558		26.8	453.81		26.8	318.627		26.8	411.163		26.6	394.754		--	--		--	--
26.82	594.832		26.77	576.693		26.77	334.678		26.77	463.682		26.82	405.491		26.82	336.993		26.82	584.361		26.82	395.615		26.62	525.647		--	--		--	--
26.84	816.746		26.79	441.424		26.79	471.608		26.79	606.238		26.84	417.606		26.84	373.701		26.84	603.255		26.84	431.779		26.64	490.578		--	--		--	--
26.86	726.597		26.81	735.387		26.81	483.016		26.81	519.991		26.86	387.02		26.86	295.587		26.86	635.725		26.86	364.643		26.66	476.561		--	--		--	--
26.88	870.98		26.83	671.895		26.83	459.561		26.83	309.875		26.88	384.826		26.88	426.054		26.88	605.659		26.88	522.856		26.68	487.814		--	--		--	--
26.9	1551.6		26.85	718.91		26.85	607.775		26.85	254.437		26.9	460.391		26.9	412.929		26.9	756.076		26.9	431.995		26.7	470.846		--	--		--	--
26.92	1747.04		26.87	757.771		26.87	648.864		26.87	365.42		26.92	553.264		26.92	513.948		26.92	716.837		26.92	467.561		26.72	647.983		--	--		--	--
26.94	1804.48		26.89	905.55		26.89	567.639		26.89	388.811		26.94	621.877		26.94	546.318		26.94	933.218		26.94	354.303		26.74	490.533		--	--		--	--
26.96	1632.52		26.91	1417.8		26.91	647.027		26.91	346.363		26.96	441.627		26.96	569.04		26.96	879.992		26.96	602.238		26.76	490.052		--	--		--	--
26.98	1501.49		26.93	1656.37		26.93	521.811		26.93	427.201		26.98	544.955		26.98	547.019		26.98	1233.07		26.98	608.921		26.78	492.575		--	--		--	--
27	958.784		26.95	1601.24		26.95	784.215		26.95	456.559		27	786.848		27	536.769		27	1376.2		27	634.781		26.8	599.487		--	--		--	--
27.02	1110.52		26.97	1244.53		26.97	488.144		26.97	329.499		27.02	729.122		27.02	593.49		27.02	1603.61		27.02	676.764		26.82	702.729		--	--		--	--
27.04	646.99		26.99	1512.19		26.99	568.441		26.99	352.975		27.04	671.864		27.04	882.867		27.04	2109.88		27.04	612.544		26.84	424.843		--	--		--	--
27.06	737.161		27.01	1093.05		27.01	414.555		27.01	415.209		27.06	785.244		27.06	605.942		27.06	2353.51		27.06	654.679		26.86	643.106		--	--		--	--
27.08	693.55		27.03	921.806		27.03	639.793		27.03	480.361		27.08	1091.77		27.08	926.974		27.08	2854.99		27.08	956.864		26.88	865.101		--	--		--	--
27.1	623.087		27.05	539.578		27.05	620.225		27.05	304.617		27.1	1813.83		27.1	1007.13		27.1	3544.53		27.1	890.25		26.9	782.942		--	--		--	--
27.12	645.797		27.07	695.935		27.07	784.587		27.07	456.483		27.12	1835.02		27.12	1336.91		27.12	3406.4		27.12	1062.34		26.92	857.816		--	--		--	--
27.14	473.84		27.09	636.07		27.09	819.181		27.09	452.218		27.14	1753.37		27.14	1519.02		27.14	3614.71		27.14	882.447		26.94	840.292		--	--		--	--
27.16	579.051		27.11	598.053		27.11	1194.01		27.11	532.914		27.16	1526.75		27.16	1446.51		27.16	3122.71		27.16	1208.9		26.96	1332.55		--	--		--	--
27.18	774.287		27.13	602.862		27.13	1125.21		27.13	329.273		27.18	1632.38		27.18	1550.02		27.18	2672.17		27.18	1567.33		26.98	1401.76		--	--		--	--
27.2	759.605		27.15	815.098		27.15	1253.43		27.15	451.905		27.2	1428.17		27.2	1578.82		27.2	2430.53		27.2	1497.17		27	1565.18		--	--		--	--
27.22	753.272		27.17	885.676		27.17	1055.53		27.17	356.053		27.22	1137.98		27.22	1184.93		27.22	1949.72		27.22	1853.8		27.02	2268.93		--	--		--	--
27.24	667.8		27.19	754.018		27.19	1391.51		27.19	353.218		27.24	1076.34		27.24	1095.45		27.24	1659.88		27.24	1941.46		27.04	2431.84		--	--		--	--
27.26	861.278		27.21	836.304		27.21	1077.3		27.21	521.937		27.26	764.921		27.26	953.66		27.26	1269.77		27.26	2352.7		27.06	2555.25		--	--		--	--
27.28	866.757		27.23	925.213		27.23	1086.47		27.23	710.91		27.28	700.618		27.28	831.049		27.28	1176.14		27.28	2927.47		27.08	3130.17		--	--		--	--
27.3	890.493		27.25	908.915		27.25	919.687		27.25	576.285		27.3	581.582		27.3	798.166		27.3	1002.99		27.3	3190.68		27.1	3274.56		--	--		--	--
27.32	1132.1		27.27	862.022		27.27	788.076		27.27	590.122		27.32	829.204		27.32	586.036		27.32	1091.86		27.32	4291.31		27.12	3460.52		--	--		--	--
27.34	2032.46		27.29	932.635		27.29	776.938		27.29	519.088		27.34	613.415		27.34	771.46		27.34	1105.6		27.34	4852.36		27.14	3104.56		--	--		--	--
27.36	3167.29		27.31	1011.03		27.31	1078.16		27.31	468.076		27.36	832.826		27.36	587.134		27.36	960.184		27.36	4977.22		27.16	3678.95		--	--		--	--
27.38	4271.97		27.33	1116.94		27.33	1700.53		27.33	674.164		27.38	519.914		27.38	309.106		27.38	809.602		27.38	5049.35		27.18	3814.54		--	--		--	--
27.4	4524.26		27.35	1499.91		27.35	1977.97		27.35	502.058		27.4	614.828		27.4	606.201		27.4	554.132		27.4	4512.65		27.2	4314.44		--	--		--	--
27.42	4200.55		27.37	2855.69		27.37	2011.79		27.37	390.009		27.42	520.475		27.42	526.948		27.42	793.387		27.42	4304.91		27.22	4353.86		--	--		--	--
27.44	4214.62		27.39	4113.95		27.39	1305.18		27.39	396.487		27.44	407.337		27.44	368.514		27.44	580.379		27.44	3128.74		27.24	4700.39		--	--		--	--
27.46	3944.45		27.41	4561.82		27.41	1343.3		27.41	258.21		27.46	415.979		27.46	377.742		27.46	656.103		27.46	2390.37		27.26	4546.72		--	--		--	--
27.48	3082.1		27.43	3238.87		27.43	1095.21		27.43	386.546		27.48	225.25		27.48	412.389		27.48	616.58		27.48	2050.7		27.28	3976.33		--	--		--	--
27.5	2128.84		27.45	3010.85		27.45	956.601		27.45	478.048		27.5	608.554		27.5	366.423		27.5	596.743		27.5	1784.91		27.3	4257.97		--	--		--	--
27.52	1539.26		27.47	2968.82		27.47	552.396		27.47	420.824		27.52	248.464		27.52	444.883		27.52	407.029		27.52	1812.43		27.32	4226.4		--	--		--	--
27.54	1161.92		27.49	2237.36		27.49	430.229		27.49	328.391		27.54	230.602		27.54	293.377		27.54	536.42		27.54	1599.65		27.34	3736.03		--	--		--	--
27.56	881.507		27.51	1312.03		27.51	367.994		27.51	284.973		27.56	288.758		27.56	333.837		27.56	390.434		27.56	1447.17		27.36	3876.33		--	--		--	--
27.58	704.8		27.53	974.984		27.53	356.114		27.53	208.702		27.58	446.347		27.58	398.188		27.58	339.914		27.58	1240.07		27.38	3479.61		--	--		--	--
27.6	600.338		27.55	823.639		27.55	338.752		27.55	279.667		27.6	350.433		27.6	278.844		27.6	445.355		27.6	1170.74		27.4	3803.91		--	--		--	--
27.62	587.413		27.57	548.326		27.57	232.436		27.57	335.572		27.62	401.56		27.62	249.017		27.62	557.94		27.62	985.271		27.42	3126.32		--	--		--	--
27.64	534.798		27.59	580.438		27.59	386.486		27.59	338.143		27.64	338.968		27.64	285.101		27.64	648.466		27.64	896.567		27.44	3754.38		--	--		--	--
27.66	656.267		27.61	659.044		27.61	291.398		27.61	407.745		27.66	344.98		27.66	293.634		27.66	467.665		27.66	706.504		27.46	3559.16		--	--		--	--
27.68	559.359		27.63	582.415		27.63	235.878		27.63	335.458		27.68	231.402		27.68	303.59		27.68	378.814		27.68	706.163		27.48	3233.26		--	--		--	--
27.7	499.208		27.65	708.137		27.65	329.959		27.65	264.759		27.7	172.3		27.7	351.185		27.7	302.906		27.7	851.091		27.5	2901.12		--	--		--	--
27.72	494.646		27.67	490.136		27.67	358.708		27.67	275.517		27.72	283.037		27.72	397.293		27.72	436.223		27.72	589.174		27.52	2727.47		--	--		--	--
27.74	655.151		27.69	660.006		27.69	307.258		27.69	316.425		27.74	297.125		27.74	199.357		27.74	478.183		27.74	484.152		27.54	1879.61		--	--		--	--
27.76	593.312		27.71	616.431		27.71	379.457		27.71	372.816		27.76	264.218		27.76	323.282		27.76	474.968		27.76	620.918		27.56	1597.88		--	--		--	--
27.78	505.113		27.73	572.184		27.73	338.798		27.73	296.819		27.78	345.985		27.78	337.367		27.78	545.419		27.78	453.444		27.58	1443.81		--	--		--	--
27.8	557.195		27.75	658.191		27.75	318.032		27.75	305.767		27.8	378.052		27.8	333.506		27.8	429.582		27.8	388.136		27.6	1134.35		--	--		--	--
27.82	778.83		27.77	625.05		27.77	270.108		27.77	245.782		27.82	380.245		27.82	425.952		27.82	529.83		27.82	333.332		27.62	875.205		--	--		--	--
27.84	556.203		27.79	502.085		27.79	263.349		27.79	364.069		27.84	203.473		27.84	354.862		27.84	387.927		27.84	531.978		27.64	873.246		--	--		--	--
27.86	557.593		27.81	475.268		27.81	333.186		27.81	528.527		27.86	292.553		27.86	398.58		27.86	429.433		27.86	428.706		27.66	967.922		--	--		--	--
27.88	637.491		27.83	551.981		27.83	288.412		27.83	408.979		27.88	256.631		27.88	245.136		27.88	374.903		27.88	476.934		27.68	1002.26		--	--		--	--
27.9	573.195		27.85	370.61		27.85	186.267		27.85	424.325		27.9	276.08		27.9	443.94		27.9	414.614		27.9	468.766		27.7	885.663		--	--		--	--
27.92	471.197		27.87	738.05		27.87	330.061		27.87	375.918		27.92	325.592		27.92	278.452		27.92	480.364		27.92	580.93		27.72	682.284		--	--		--	--
27.94	554.098		27.89	703.717		27.89	437.643		27.89	434.448		27.94	275.727		27.94	383.717		27.94	409.823		27.94	495.747		27.74	585.638		--	--		--	--
27.96	729.237		27.91	587.675		27.91	343.023		27.91	332.179		27.96	356.601		27.96	403.708		27.96	435.018		27.96	464.076		27.76	556.453		--	--		--	--
27.98	1021.84		27.93	645.33		27.93	535.549		27.93	407.286		27.98	309.904		27.98	401.54		27.98	476.916		27.98	421.857		27.78	603.961		--	--		--	--
28	1397.03		27.95	623.908		27.95	624.839		27.95	351.493		28	358.681		28	334.559		28	435.876		28	309.438		27.8	474.074		--	--		--	--
28.02	1466.33		27.97	642.761		27.97	673.975		27.97	329.303		28.02	508.882		28.02	330.184		28.02	599.465		28.02	428.7		27.82	367.841		--	--		--	--
28.04	1108.27		27.99	911.243		27.99	513.494		27.99	302.313		28.04	211.55		28.04	340.028		28.04	496.342		28.04	457.067		27.84	471.122		--	--		--	--
28.06	1334.47		28.01	1952.65		28.01	513.533		28.01	284.352		28.06	400.904		28.06	279.499		28.06	542.861		28.06	495.471		27.86	429.313		--	--		--	--
28.08	1087.19		28.03	1791.41		28.03	532.445		28.03	268.366		28.08	294.538		28.08	268.899		28.08	433.431		28.08	433.148		27.88	451.379		--	--		--	--
28.1	1095.89		28.05	1048.53		28.05	541.334		28.05	343.28		28.1	213.877		28.1	349.969		28.1	420.58		28.1	364.595		27.9	542.475		--	--		--	--
28.12	798.709		28.07	987.905		28.07	379.412		28.07	297.627		28.12	176.719		28.12	416.423		28.12	258.238		28.12	339.591		27.92	445.394		--	--		--	--
28.14	591.751		28.09	1087.25		28.09	368.32		28.09	350.675		28.14	243		28.14	267.367		28.14	513.95		28.14	390.173		27.94	449.578		--	--		--	--
28.16	657.553		28.11	908.681		28.11	257.576		28.11	212.605		28.16	241.409		28.16	304.108		28.16	489.192		28.16	473.701		27.96	605.346		--	--		--	--
28.18	553.154		28.13	694.513		28.13	334.62		28.13	345.328		28.18	187.867		28.18	303.13		28.18	487.553		28.18	418.691		27.98	599.827		--	--		--	--
28.2	516.813		28.15	572.481		28.15	331.562		28.15	395.9		28.2	240.145		28.2	279.512		28.2	547.126		28.2	592.642		28	555.109		--	--		--	--
28.22	613.754		28.17	559.821		28.17	255.393		28.17	211.78		28.22	312.427		28.22	333.052		28.22	614.765		28.22	415.956		28.02	554.29		--	--		--	--
28.24	491.449		28.19	673.11		28.19	255.619		28.19	268.836		28.24	214.116		28.24	416.197		28.24	440.793		28.24	508.451		28.04	473.03		--	--		--	--
28.26	330.047		28.21	716.246		28.21	226.761		28.21	330.667		28.26	162.208		28.26	403.684		28.26	544.166		28.26	525.931		28.06	503.24		--	--		--	--
28.28	492.906		28.23	644.272		28.23	291.933		28.23	329.857		28.28	377.65		28.28	435.657		28.28	393.703		28.28	563.36		28.08	420.014		--	--		--	--
28.3	402.858		28.25	478.177		28.25	223.923		28.25	253.129		28.3	178.793		28.3	346.675		28.3	395.375		28.3	369.314		28.1	475.33		--	--		--	--
28.32	476.935		28.27	407.872		28.27	259.503		28.27	221.29		28.32	250.761		28.32	221.427		28.32	543.512		28.32	366.655		28.12	552.767		--	--		--	--
28.34	438.359		28.29	464.378		28.29	242.524		28.29	272.891		28.34	280.266		28.34	428.535		28.34	440.487		28.34	326.335		28.14	585.66		--	--		--	--
28.36	493.323		28.31	503.933		28.31	254.14		28.31	288.276		28.36	178.164		28.36	477.508		28.36	389.554		28.36	280.031		28.16	668.811		--	--		--	--
28.38	481.059		28.33	629.608		28.33	378.849		28.33	318.043		28.38	279.947		28.38	348.271		28.38	380.1		28.38	420.595		28.18	539.411		--	--		--	--
28.4	573.659		28.35	502.245		28.35	325.198		28.35	200.397		28.4	326.676		28.4	258.939		28.4	427.476		28.4	416.21		28.2	510.223		--	--		--	--
28.42	412.77		28.37	587.884		28.37	370.388		28.37	482.055		28.42	332.392		28.42	279.805		28.42	411.803		28.42	328.346		28.22	447.832		--	--		--	--
28.44	322.376		28.39	671.985		28.39	330.766		28.39	393.35		28.44	166.701		28.44	202.746		28.44	430.15		28.44	438.013		28.24	570.714		--	--		--	--
28.46	304.71		28.41	529.798		28.41	337.03		28.41	456.122		28.46	266.065		28.46	326.038		28.46	460.932		28.46	463.319		28.26	662.784		--	--		--	--
28.48	224.176		28.43	639.785		28.43	460.951		28.43	285.579		28.48	195.299		28.48	411.446		28.48	464.144		28.48	304.13		28.28	502.472		--	--		--	--
28.5	331.035		28.45	593.125		28.45	420.379		28.45	258.957		28.5	318.677		28.5	543.002		28.5	367.315		28.5	482.829		28.3	442.8		--	--		--	--
28.52	391.952		28.47	513.789		28.47	330.79		28.47	281.318		28.52	359.057		28.52	256.068		28.52	391.416		28.52	491.865		28.32	555.64		--	--		--	--
28.54	475.584		28.49	501.75		28.49	285.868		28.49	237.23		28.54	169.891		28.54	300.586		28.54	359.513		28.54	501.079		28.34	509.187		--	--		--	--
28.56	455.126		28.51	562.542		28.51	383.543		28.51	384.851		28.56	265.095		28.56	385.289		28.56	414.526		28.56	340.297		28.36	335.243		--	--		--	--
28.58	327.666		28.53	613.193		28.53	330.957		28.53	413.19		28.58	319.438		28.58	230.685		28.58	360.61		28.58	294.019		28.38	453.694		--	--		--	--
28.6	557.707		28.55	491.474		28.55	307.433		28.55	224.106		28.6	314.664		28.6	285.479		28.6	420.185		28.6	419.265		28.4	459.461		--	--		--	--
28.62	433.912		28.57	427.499		28.57	365.393		28.57	277.89		28.62	312.066		28.62	211.481		28.62	410.658		28.62	649.46		28.42	389.208		--	--		--	--
28.64	428.489		28.59	434.832		28.59	207.565		28.59	276.351		28.64	229.444		28.64	312.208		28.64	444.179		28.64	414.47		28.44	583.696		--	--		--	--
28.66	399.765		28.61	738.567		28.61	339.795		28.61	357.947		28.66	304.86		28.66	266.794		28.66	385.841		28.66	373.141		28.46	443.918		--	--		--	--
28.68	518.036		28.63	504.239		28.63	444.325		28.63	202.362		28.68	265.918		28.68	360.603		28.68	335.908		28.68	256.169		28.48	416.994		--	--		--	--
28.7	503.465		28.65	509.578		28.65	381.706		28.65	250.59		28.7	421.241		28.7	318.332		28.7	552.414		28.7	365.948		28.5	403.871		--	--		--	--
28.72	474.588		28.67	600.31		28.67	204.264		28.67	357.99		28.72	331.617		28.72	239.475		28.72	511.78		28.72	336.517		28.52	393.123		--	--		--	--
28.74	512.603		28.69	585.813		28.69	329.811		28.69	259.975		28.74	269.169		28.74	375.878		28.74	468.461		28.74	437.641		28.54	459.164		--	--		--	--
28.76	377.272		28.71	513.4		28.71	332.747		28.71	294.187		28.76	304.583		28.76	416.876		28.76	364.549		28.76	356.057		28.56	449.286		--	--		--	--
28.78	552.013		28.73	663.512		28.73	361.712		28.73	230.278		28.78	268.093		28.78	367.829		28.78	521.087		28.78	388.202		28.58	396.467		--	--		--	--
28.8	376.191		28.75	560.536		28.75	310.306		28.75	345.378		28.8	209.886		28.8	241.277		28.8	425.35		28.8	501.665		28.6	371.785		--	--		--	--
28.82	407.741		28.77	432.936		28.77	292.172		28.77	340.11		28.82	248.54		28.82	460.605		28.82	574.716		28.82	403.71		28.62	521.95		--	--		--	--
28.84	480.381		28.79	513.151		28.79	263.74		28.79	413.481		28.84	342.468		28.84	432.007		28.84	354.842		28.84	358.719		28.64	439.702		--	--		--	--
28.86	465.585		28.81	627.262		28.81	302.54		28.81	354.929		28.86	349.029		28.86	421.146		28.86	456.316		28.86	279.518		28.66	296.97		--	--		--	--
28.88	615.035		28.83	668.199		28.83	325.372		28.83	295.092		28.88	323.092		28.88	186.864		28.88	487.956		28.88	404.723		28.68	558.652		--	--		--	--
28.9	484.018		28.85	431.513		28.85	317.264		28.85	278.149		28.9	384.538		28.9	371.741		28.9	529.4		28.9	265.342		28.7	482.867		--	--		--	--
28.92	387.717		28.87	655.826		28.87	236.538		28.87	211.389		28.92	349.515		28.92	348.473		28.92	494.267		28.92	333.64		28.72	465.598		--	--		--	--
28.94	516.996		28.89	687.959		28.89	181.952		28.89	299.518		28.94	297.162		28.94	342.246		28.94	475.482		28.94	345.375		28.74	417.337		--	--		--	--
28.96	320.444		28.91	689.023		28.91	261.304		28.91	213.648		28.96	367.819		28.96	388.272		28.96	503.906		28.96	370.818		28.76	383.2		--	--		--	--
28.98	404.219		28.93	718.811		28.93	372.51		28.93	414.395		28.98	426.762		28.98	343.235		28.98	426.401		28.98	361.62		28.78	443.372		--	--		--	--
29	408.257		28.95	585.524		28.95	337.784		28.95	363.867		29	267.224		29	498.944		29	419.86		29	328.465		28.8	509.736		--	--		--	--
29.02	590.792		28.97	590.753		28.97	375.154		28.97	292.628		29.02	272.693		29.02	330.903		29.02	312.801		29.02	378.344		28.82	438.203		--	--		--	--
29.04	362.339		28.99	678.496		28.99	315.587		28.99	217.125		29.04	327.404		29.04	305.199		29.04	434.147		29.04	484.374		28.84	516.265		--	--		--	--
29.06	429.414		29.01	621.498		29.01	334.459		29.01	216.877		29.06	229.245		29.06	246.402		29.06	503.128		29.06	290.393		28.86	424.672		--	--		--	--
29.08	589.02		29.03	629.396		29.03	340.054		29.03	358.332		29.08	319.127		29.08	343.324		29.08	367.643		29.08	439.82		28.88	517.299		--	--		--	--
29.1	480.54		29.05	747.568		29.05	390.332		29.05	248.598		29.1	267.331		29.1	258.088		29.1	444.378		29.1	492.706		28.9	584.282		--	--		--	--
29.12	514.048		29.07	576.132		29.07	350.466		29.07	371.115		29.12	226.166		29.12	438.703		29.12	540.246		29.12	286.656		28.92	484.043		--	--		--	--
29.14	483.415		29.09	649.057		29.09	313.782		29.09	366.447		29.14	431.603		29.14	264.055		29.14	604.486		29.14	161.162		28.94	582.947		--	--		--	--
29.16	366.41		29.11	828.556		29.11	339.625		29.11	400.408		29.16	215.475		29.16	319.164		29.16	498.361		29.16	333.353		28.96	307.994		--	--		--	--
29.18	400.569		29.13	466.935		29.13	336.088		29.13	310.665		29.18	257.894		29.18	302.577		29.18	568.527		29.18	409.366		28.98	338.574		--	--		--	--
29.2	407.248		29.15	694.282		29.15	373.893		29.15	228.163		29.2	340.682		29.2	276.844		29.2	388.733		29.2	364.085		29	537.36		--	--		--	--
29.22	365.739		29.17	590.402		29.17	356.089		29.17	423.597		29.22	433.101		29.22	509.969		29.22	474.006		29.22	353.498		29.02	565.62		--	--		--	--
29.24	400.869		29.19	696.514		29.19	506.471		29.19	340.69		29.24	266.811		29.24	446.652		29.24	554.543		29.24	423.227		29.04	450.909		--	--		--	--
29.26	363.236		29.21	542.448		29.21	404.932		29.21	316.575		29.26	378.412		29.26	472.215		29.26	583.823		29.26	317.442		29.06	493.856		--	--		--	--
29.28	519.245		29.23	602.96		29.23	338.002		29.23	331.644		29.28	323.865		29.28	474.626		29.28	524.34		29.28	339.122		29.08	601.578		--	--		--	--
29.3	415.831		29.25	537.729		29.25	424.1		29.25	204.811		29.3	341.169		29.3	457.104		29.3	643.508		29.3	313.282		29.1	458.63		--	--		--	--
29.32	519.038		29.27	414.841		29.27	289.993		29.27	348.982		29.32	245.913		29.32	498.043		29.32	542.152		29.32	209.056		29.12	530.678		--	--		--	--
29.34	600.522		29.29	570.862		29.29	464.122		29.29	349.232		29.34	382.133		29.34	289.764		29.34	537.866		29.34	285.118		29.14	584.484		--	--		--	--
29.36	556.298		29.31	573.142		29.31	350.449		29.31	229.364		29.36	429.305		29.36	534.686		29.36	618.25		29.36	553.065		29.16	630.39		--	--		--	--
29.38	603.226		29.33	634.896		29.33	365.163		29.33	344.409		29.38	574.314		29.38	547.37		29.38	758.188		29.38	355.56		29.18	603.399		--	--		--	--
29.4	613.448		29.35	750.669		29.35	395.592		29.35	483.35		29.4	505.854		29.4	540.924		29.4	746.529		29.4	478.666		29.2	408.244		--	--		--	--
29.42	773.117		29.37	774.82		29.37	459.463		29.37	439.624		29.42	440.632		29.42	402.177		29.42	646.886		29.42	372.067		29.22	400.337		--	--		--	--
29.44	641.902		29.39	766.587		29.39	414.95		29.39	389.429		29.44	404.124		29.44	421.848		29.44	666.065		29.44	388.375		29.24	392.146		--	--		--	--
29.46	600.241		29.41	548.644		29.41	439.809		29.41	344.654		29.46	565.793		29.46	415.493		29.46	846.894		29.46	434.775		29.26	459.834		--	--		--	--
29.48	801.142		29.43	628.855		29.43	483.38		29.43	413.048		29.48	494.739		29.48	465.341		29.48	810.475		29.48	484.132		29.28	397.596		--	--		--	--
29.5	1017.42		29.45	784.494		29.45	551.632		29.45	336.971		29.5	457.746		29.5	439.941		29.5	731.76		29.5	405.792		29.3	575.622		--	--		--	--
29.52	786.393		29.47	608.424		29.47	573.628		29.47	397.053		29.52	447.252		29.52	814.039		29.52	641.695		29.52	527.134		29.32	374.168		--	--		--	--
29.54	834.374		29.49	802.991		29.49	504.081		29.49	387.789		29.54	386.76		29.54	500.336		29.54	821.87		29.54	549.179		29.34	523.573		--	--		--	--
29.56	721.386		29.51	765.78		29.51	561.289		29.51	388.839		29.56	394.15		29.56	436.868		29.56	636.773		29.56	471.014		29.36	500.479		--	--		--	--
29.58	590.88		29.53	871.097		29.53	476.096		29.53	269.198		29.58	366.565		29.58	350.771		29.58	580.951		29.58	531.221		29.38	619.409		--	--		--	--
29.6	889.509		29.55	881.597		29.55	389.424		29.55	466.224		29.6	336.284		29.6	318.189		29.6	592.467		29.6	438.12		29.4	645.984		--	--		--	--
29.62	598.092		29.57	639.75		29.57	670.843		29.57	299.87		29.62	541.37		29.62	400.198		29.62	685.082		29.62	597.762		29.42	656.926		--	--		--	--
29.64	466.87		29.59	649.223		29.59	563.641		29.59	360.706		29.64	556.694		29.64	410.921		29.64	569.782		29.64	817.693		29.44	587.945		--	--		--	--
29.66	675.461		29.61	709.379		29.61	423.74		29.61	449.878		29.66	332.728		29.66	304.514		29.66	492.922		29.66	567.174		29.46	626.293		--	--		--	--
29.68	644.532		29.63	835.709		29.63	340.538		29.63	373.307		29.68	271.823		29.68	428.077		29.68	455.094		29.68	551		29.48	658.098		--	--		--	--
29.7	679.403		29.65	694.697		29.65	350.986		29.65	395.967		29.7	246.803		29.7	471.319		29.7	629.327		29.7	650.769		29.5	586.451		--	--		--	--
29.72	506.875		29.67	681.757		29.67	344.222		29.67	296.985		29.72	211.832		29.72	328.439		29.72	562.53		29.72	489.992		29.52	622.804		--	--		--	--
29.74	505.738		29.69	479.213		29.69	468.047		29.69	496.179		29.74	301.273		29.74	356.007		29.74	706.402		29.74	625.553		29.54	566.707		--	--		--	--
29.76	528.961		29.71	579.53		29.71	465.173		29.71	340.064		29.76	397.901		29.76	314.804		29.76	566.327		29.76	481.87		29.56	720.895		--	--		--	--
29.78	538.023		29.73	744.265		29.73	478.405		29.73	429.604		29.78	289.91		29.78	423.587		29.78	492.45		29.78	491.463		29.58	551.037		--	--		--	--
29.8	633.925		29.75	587.342		29.75	378.545		29.75	270.702		29.8	333.258		29.8	457.021		29.8	656.268		29.8	603.481		29.6	641.956		--	--		--	--
29.82	586.018		29.77	716.135		29.77	417.135		29.77	235.744		29.82	326.463		29.82	403.313		29.82	639.277		29.82	524.536		29.62	566.454		--	--		--	--
29.84	525.411		29.79	663.415		29.79	385.572		29.79	324.866		29.84	485.853		29.84	329.361		29.84	510.589		29.84	469.438		29.64	508.425		--	--		--	--
29.86	366.693		29.81	828.349		29.81	310.93		29.81	324.95		29.86	403.454		29.86	360.678		29.86	636.874		29.86	372.833		29.66	717.715		--	--		--	--
29.88	379.968		29.83	808.682		29.83	275.42		29.83	393.584		29.88	394.641		29.88	462.048		29.88	624.49		29.88	393.699		29.68	730.626		--	--		--	--
29.9	501.684		29.85	558.145		29.85	381.214		29.85	224.677		29.9	347.351		29.9	306.118		29.9	556.244		29.9	295.244		29.7	657.741		--	--		--	--
29.92	447.561		29.87	703.61		29.87	309.881		29.87	404.724		29.92	353.42		29.92	356.218		29.92	589.976		29.92	351.703		29.72	612.228		--	--		--	--
29.94	355.167		29.89	574.361		29.89	329.936		29.89	431.986		29.94	345.951		29.94	260.279		29.94	614.677		29.94	364.909		29.74	570.916		--	--		--	--
29.96	430.142		29.91	731.323		29.91	468.259		29.91	375.496		29.96	400.45		29.96	387.218		29.96	529.521		29.96	471.206		29.76	500.948		--	--		--	--
29.98	557.271		29.93	518.962		29.93	348.574		29.93	435.577		29.98	317.527		29.98	464.763		29.98	660.152		29.98	431.576		29.78	529.244		--	--		--	--
30	527.377		29.95	781.033		29.95	379.962		29.95	362.302		30	323.414		30	319.189		30	469.319		30	504.826		29.8	435.873		--	--		--	--
30.02	690.805		29.97	745.847		29.97	425.337		29.97	352.818		30.02	435.735		30.02	544.807		30.02	600.168		30.02	304.755		29.82	539.117		--	--		--	--
30.04	520.699		29.99	880.323		29.99	544.427		29.99	311.279		30.04	411.492		30.04	454.571		30.04	647.397		30.04	282.91		29.84	552.398		--	--		--	--
30.06	581.637		30.01	711.856		30.01	341.039		30.01	352.171		30.06	413.574		30.06	483.971		30.06	656.469		30.06	397.77		29.86	487.929		--	--		--	--
30.08	676.088		30.03	579.323		30.03	366.764		30.03	510.936		30.08	269.75		30.08	382.545		30.08	642.611		30.08	454.532		29.88	535.101		--	--		--	--
30.1	441.519		30.05	652.382		30.05	499.633		30.05	366.948		30.1	404.581		30.1	515.612		30.1	666.456		30.1	305.194		29.9	448.65		--	--		--	--
30.12	642.212		30.07	830.964		30.07	527.839		30.07	344.084		30.12	321.076		30.12	553.351		30.12	649.888		30.12	511.479		29.92	499.576		--	--		--	--
30.14	559.076		30.09	672.605		30.09	453.809		30.09	481.273		30.14	404.215		30.14	546.83		30.14	732.357		30.14	559.701		29.94	521.959		--	--		--	--
30.16	464.205		30.11	548.279		30.11	438.929		30.11	306.813		30.16	334.805		30.16	561.117		30.16	713.845		30.16	446.105		29.96	609.968		--	--		--	--
30.18	540.512		30.13	598.166		30.13	463.518		30.13	550.153		30.18	328.089		30.18	652.975		30.18	692.092		30.18	278.902		29.98	538.337		--	--		--	--
30.2	615.748		30.15	777.155		30.15	653.503		30.15	444.588		30.2	403.283		30.2	478.146		30.2	595.318		30.2	468.136		30	447.27		--	--		--	--
30.22	448.554		30.17	819.555		30.17	737.689		30.17	492.086		30.22	509.6		30.22	420.418		30.22	806.857		30.22	405.834		30.02	454.135		--	--		--	--
30.24	674.286		30.19	654.599		30.19	488.499		30.19	388.107		30.24	501.017		30.24	443.811		30.24	759.748		30.24	398.459		30.04	602.11		--	--		--	--
30.26	872.286		30.21	840.294		30.21	546.16		30.21	451.808		30.26	473.146		30.26	431.575		30.26	727.068		30.26	387.493		30.06	486.022		--	--		--	--
30.28	664.448		30.23	631.235		30.23	514.97		30.23	470.507		30.28	412.321		30.28	487.034		30.28	840.082		30.28	375.557		30.08	360.628		--	--		--	--
30.3	709.895		30.25	1074.9		30.25	426.139		30.25	301.369		30.3	483.887		30.3	479.706		30.3	833.97		30.3	556.936		30.1	687.637		--	--		--	--
30.32	745.809		30.27	860.334		30.27	507.539		30.27	579.058		30.32	420.395		30.32	635.634		30.32	748.584		30.32	480.14		30.12	662.406		--	--		--	--
30.34	673.045		30.29	975.918		30.29	466.43		30.29	490.027		30.34	320.721		30.34	551.788		30.34	705.909		30.34	613.049		30.14	673.678		--	--		--	--
30.36	690.236		30.31	852.374		30.31	366.011		30.31	526.684		30.36	440.76		30.36	502.992		30.36	673.418		30.36	718.304		30.16	613.646		--	--		--	--
30.38	733.269		30.33	771.987		30.33	334.558		30.33	375.615		30.38	356.221		30.38	491.562		30.38	692.071		30.38	454.346		30.18	602.891		--	--		--	--
30.4	687.037		30.35	765.215		30.35	587.309		30.35	380.444		30.4	401.513		30.4	468.397		30.4	467.998		30.4	592.245		30.2	648.868		--	--		--	--
30.42	751.34		30.37	858.811		30.37	418.643		30.37	376.201		30.42	234.61		30.42	396.19		30.42	613.535		30.42	467.925		30.22	783.97		--	--		--	--
30.44	577.255		30.39	756.233		30.39	429.78		30.39	426.014		30.44	369.758		30.44	387.015		30.44	578.504		30.44	653.563		30.24	801.08		--	--		--	--
30.46	527.375		30.41	822.364		30.41	597.844		30.41	256.908		30.46	340.117		30.46	452.243		30.46	599.271		30.46	477.354		30.26	709.576		--	--		--	--
30.48	635.054		30.43	633.309		30.43	474.341		30.43	455.829		30.48	364.14		30.48	484.594		30.48	568.238		30.48	616.964		30.28	471.427		--	--		--	--
30.5	415.887		30.45	803.151		30.45	449.2		30.45	422.134		30.5	383.224		30.5	478.16		30.5	495.208		30.5	536.683		30.3	537.851		--	--		--	--
30.52	452.15		30.47	756.204		30.47	398.125		30.47	420.255		30.52	283.008		30.52	494.942		30.52	482.88		30.52	384.958		30.32	728.643		--	--		--	--
30.54	514.289		30.49	671.993		30.49	434.09		30.49	603.552		30.54	350.592		30.54	428.647		30.54	656.051		30.54	429.41		30.34	652.702		--	--		--	--
30.56	428.577		30.51	869.361		30.51	565.872		30.51	332.46		30.56	302.508		30.56	535.525		30.56	659.035		30.56	500.631		30.36	775.465		--	--		--	--
30.58	474.824		30.53	705.791		30.53	293.041		30.53	262.066		30.58	335.463		30.58	466.122		30.58	581.03		30.58	530.845		30.38	706.096		--	--		--	--
30.6	462.48		30.55	665.163		30.55	386.068		30.55	284.565		30.6	331.587		30.6	572.292		30.6	612.337		30.6	308.863		30.4	605.96		--	--		--	--
30.62	459.64		30.57	711.396		30.57	405.75		30.57	410.077		30.62	590.073		30.62	293.404		30.62	508.313		30.62	346.865		30.42	622.527		--	--		--	--
30.64	437.613		30.59	783.249		30.59	542.432		30.59	371.765		30.64	309.899		30.64	365.753		30.64	457.35		30.64	540.382		30.44	618.986		--	--		--	--
30.66	621.449		30.61	788.104		30.61	415.359		30.61	472.462		30.66	422.212		30.66	451.02		30.66	558.843		30.66	343.169		30.46	658.882		--	--		--	--
30.68	358.011		30.63	667.634		30.63	466.88		30.63	564.684		30.68	367.877		30.68	318.199		30.68	586.455		30.68	376.035		30.48	574.533		--	--		--	--
30.7	362.896		30.65	699.625		30.65	562.973		30.65	619.634		30.7	277.557		30.7	454.073		30.7	516.036		30.7	417.708		30.5	594.875		--	--		--	--
30.72	434.985		30.67	626.313		30.67	453.923		30.67	461.913		30.72	482.384		30.72	561.412		30.72	540.199		30.72	319.809		30.52	565.933		--	--		--	--
30.74	511.22		30.69	690.772		30.69	387.365		30.69	304.203		30.74	371.497		30.74	454.305		30.74	636.026		30.74	379.436		30.54	549.208		--	--		--	--
30.76	561.112		30.71	649.449		30.71	400.366		30.71	479.72		30.76	567.665		30.76	510.904		30.76	491.618		30.76	327.315		30.56	530.927		--	--		--	--
30.78	466.223		30.73	691.217		30.73	525.879		30.73	488.586		30.78	473.972		30.78	439.6		30.78	487.052		30.78	440.18		30.58	556.754		--	--		--	--
30.8	514.51		30.75	739.93		30.75	386.71		30.75	573.629		30.8	394.498		30.8	447.3		30.8	536.389		30.8	327.933		30.6	634.606		--	--		--	--
30.82	456.277		30.77	824.037		30.77	425.675		30.77	485.541		30.82	277.541		30.82	323.22		30.82	522.272		30.82	492.455		30.62	681.323		--	--		--	--
30.84	585.035		30.79	795.333		30.79	354.835		30.79	442.054		30.84	344.348		30.84	262.034		30.84	564.079		30.84	391.869		30.64	649.086		--	--		--	--
30.86	606.723		30.81	690.847		30.81	311.302		30.81	647.952		30.86	368.619		30.86	437.351		30.86	609.846		30.86	550.823		30.66	479.132		--	--		--	--
30.88	424.597		30.83	767.71		30.83	546.406		30.83	498.359		30.88	340.791		30.88	352.689		30.88	734.109		30.88	411.025		30.68	583.403		--	--		--	--
30.9	408.171		30.85	878.281		30.85	382.88		30.85	485.863		30.9	354.731		30.9	480.961		30.9	493.548		30.9	277.691		30.7	460.057		--	--		--	--
30.92	559.142		30.87	800.502		30.87	388.716		30.87	378.543		30.92	476.284		30.92	391.784		30.92	536.192		30.92	413.124		30.72	529.276		--	--		--	--
30.94	431.76		30.89	800.347		30.89	562.652		30.89	360.628		30.94	449.898		30.94	478.088		30.94	582.505		30.94	352.611		30.74	416.353		--	--		--	--
30.96	538.452		30.91	819.347		30.91	464.954		30.91	417.128		30.96	420.064		30.96	535.753		30.96	661.188		30.96	443.094		30.76	620.77		--	--		--	--
30.98	398.448		30.93	730.43		30.93	428.642		30.93	371.388		30.98	298.754		30.98	336.922		30.98	478.144		30.98	309.191		30.78	476.85		--	--		--	--
31	576.387		30.95	820.945		30.95	441.098		30.95	372.925		31	359.883		31	588.054		31	634.361		31	363.434		30.8	565.087		--	--		--	--
31.02	432.851		30.97	874.439		30.97	599.873		30.97	475.486		31.02	306.77		31.02	441.43		31.02	606.274		31.02	384.995		30.82	499.222		--	--		--	--
31.04	415.982		30.99	811.672		30.99	450.568		30.99	392.918		31.04	382.484		31.04	415.415		31.04	683.709		31.04	334.793		30.84	322.237		--	--		--	--
31.06	568.345		31.01	577.862		31.01	458.448		31.01	428.877		31.06	361.11		31.06	340.544		31.06	760.932		31.06	481.951		30.86	582.283		--	--		--	--
31.08	479.774		31.03	788.258		31.03	662.975		31.03	520.846		31.08	411.189		31.08	325.405		31.08	623.776		31.08	470.178		30.88	443.444		--	--		--	--
31.1	348.928		31.05	847.284		31.05	408.754		31.05	372.886		31.1	358.917		31.1	650.674		31.1	593.009		31.1	306.683		30.9	436.759		--	--		--	--
31.12	491.471		31.07	842.975		31.07	498.902		31.07	554.971		31.12	275.87		31.12	490.246		31.12	521.284		31.12	331.071		30.92	343.662		--	--		--	--
31.14	551.458		31.09	957.994		31.09	487.743		31.09	508.189		31.14	509.383		31.14	591.654		31.14	519.468		31.14	398.381		30.94	378.546		--	--		--	--
31.16	461.846		31.11	914.333		31.11	406.703		31.11	500.963		31.16	271.102		31.16	460.426		31.16	439.222		31.16	263.252		30.96	427.703		--	--		--	--
31.18	497.497		31.13	748.073		31.13	455.32		31.13	436.698		31.18	408.662		31.18	498.362		31.18	569.999		31.18	321.352		30.98	430.547		--	--		--	--
31.2	569.998		31.15	969.587		31.15	497.081		31.15	507.961		31.2	367.825		31.2	439.707		31.2	621.627		31.2	264.442		31	392.532		--	--		--	--
31.22	526.433		31.17	829.704		31.17	391.553		31.17	647.085		31.22	289.969		31.22	480.021		31.22	713.885		31.22	297.345		31.02	394.698		--	--		--	--
31.24	510.758		31.19	845.676		31.19	467.521		31.19	473.843		31.24	426.001		31.24	566.814		31.24	589.797		31.24	329.631		31.04	435.081		--	--		--	--
31.26	593.526		31.21	700.162		31.21	686.465		31.21	506.35		31.26	391.127		31.26	450.153		31.26	589.248		31.26	317.981		31.06	389.864		--	--		--	--
31.28	611.426		31.23	781.117		31.23	475.324		31.23	575.057		31.28	351.372		31.28	607.222		31.28	596.11		31.28	399.449		31.08	500.06		--	--		--	--
31.3	460.523		31.25	670.528		31.25	493.161		31.25	529.111		31.3	530.085		31.3	477.944		31.3	550.284		31.3	350.743		31.1	669.246		--	--		--	--
31.32	468.37		31.27	799.95		31.27	463.142		31.27	469.356		31.32	356.828		31.32	509.125		31.32	688.706		31.32	372.853		31.12	414.639		--	--		--	--
31.34	554.67		31.29	623.923		31.29	487.115		31.29	417.868		31.34	433.753		31.34	480.842		31.34	628.22		31.34	489.461		31.14	486.372		--	--		--	--
31.36	544.616		31.31	828.522		31.31	554.606		31.31	527.413		31.36	486.984		31.36	478.175		31.36	681.473		31.36	371.885		31.16	464.674		--	--		--	--
31.38	498.041		31.33	1032.05		31.33	574.826		31.33	720.916		31.38	492.851		31.38	358.778		31.38	617.43		31.38	501.902		31.18	336.415		--	--		--	--
31.4	523.656		31.35	1072.65		31.35	552.492		31.35	620.374		31.4	368.572		31.4	309.501		31.4	507.457		31.4	312.869		31.2	401.813		--	--		--	--
31.42	564.979		31.37	921.364		31.37	509.116		31.37	619.477		31.42	504.271		31.42	390.521		31.42	612.263		31.42	430.77		31.22	518.675		--	--		--	--
31.44	373.97		31.39	883.299		31.39	450.839		31.39	553.881		31.44	502.954		31.44	367.577		31.44	486.461		31.44	396.864		31.24	689.739		--	--		--	--
31.46	461.344		31.41	802.545		31.41	581.132		31.41	575.964		31.46	441.243		31.46	436.143		31.46	559.145		31.46	403.301		31.26	605.723		--	--		--	--
31.48	453.503		31.43	753.465		31.43	459.665		31.43	453.956		31.48	519.043		31.48	432.62		31.48	671.457		31.48	447.712		31.28	478.584		--	--		--	--
31.5	446.097		31.45	989.795		31.45	488.471		31.45	553.881		31.5	349.556		31.5	459.304		31.5	771.537		31.5	462.696		31.3	258.733		--	--		--	--
31.52	480.331		31.47	885.968		31.47	406.168		31.47	583.144		31.52	504.908		31.52	403.987		31.52	650.283		31.52	411.115		31.32	500.027		--	--		--	--
31.54	445.364		31.49	1073.12		31.49	771.34		31.49	758.18		31.54	383.269		31.54	471.565		31.54	589.702		31.54	364.921		31.34	263.354		--	--		--	--
31.56	437.256		31.51	722.025		31.51	528.819		31.51	623.548		31.56	325.821		31.56	417.158		31.56	575.947		31.56	467.486		31.36	443.884		--	--		--	--
31.58	691.51		31.53	853.837		31.53	605.301		31.53	543.46		31.58	530.885		31.58	458.192		31.58	474.474		31.58	345.104		31.38	496.519		--	--		--	--
31.6	535.048		31.55	1054.35		31.55	593.924		31.55	587.99		31.6	534.049		31.6	560.802		31.6	473.601		31.6	430.012		31.4	336.675		--	--		--	--
31.62	409.992		31.57	1014.72		31.57	534.271		31.57	496.877		31.62	535.854		31.62	452.901		31.62	526.602		31.62	288.725		31.42	412.388		--	--		--	--
31.64	614.77		31.59	1118.6		31.59	620.055		31.59	634.743		31.64	325.101		31.64	365.376		31.64	702.012		31.64	361.438		31.44	361.804		--	--		--	--
31.66	577.76		31.61	1051.09		31.61	547.482		31.61	643.623		31.66	354.708		31.66	552.874		31.66	535.815		31.66	340.889		31.46	363.284		--	--		--	--
31.68	549.19		31.63	971.397		31.63	713.604		31.63	640.523		31.68	486.01		31.68	419.327		31.68	523.315		31.68	378.068		31.48	484.224		--	--		--	--
31.7	550.011		31.65	1009.59		31.65	497.347		31.65	473.877		31.7	518.062		31.7	525.652		31.7	785.059		31.7	237.966		31.5	591.718		--	--		--	--
31.72	557.205		31.67	1000.43		31.67	448.677		31.67	694.798		31.72	611.109		31.72	519.438		31.72	603.565		31.72	228.08		31.52	412.235		--	--		--	--
31.74	572.197		31.69	949.939		31.69	653.211		31.69	449.921		31.74	353.787		31.74	650.541		31.74	618.03		31.74	185.135		31.54	462.777		--	--		--	--
31.76	537.713		31.71	945.444		31.71	517.284		31.71	698.635		31.76	542.061		31.76	452.5		31.76	664.797		31.76	379.065		31.56	453.299		--	--		--	--
31.78	458.173		31.73	995.706		31.73	504.873		31.73	741.663		31.78	571.598		31.78	711.955		31.78	736.571		31.78	336.589		31.58	654.566		--	--		--	--
31.8	659.508		31.75	957.799		31.75	622.1		31.75	574.84		31.8	563.963		31.8	448.458		31.8	730.197		31.8	345.707		31.6	424.621		--	--		--	--
31.82	579.088		31.77	1153.85		31.77	534.073		31.77	591.474		31.82	527.686		31.82	555.453		31.82	474.552		31.82	267.413		31.62	442.236		--	--		--	--
31.84	690.843		31.79	1361.82		31.79	600.021		31.79	712.037		31.84	474.434		31.84	467.099		31.84	738.548		31.84	302.841		31.64	481.898		--	--		--	--
31.86	790.381		31.81	1136.55		31.81	643.82		31.81	602.91		31.86	620.1		31.86	411.797		31.86	637.643		31.86	382.014		31.66	425.493		--	--		--	--
31.88	538.183		31.83	841.626		31.83	658.273		31.83	644.928		31.88	530.17		31.88	419.736		31.88	625.71		31.88	301.368		31.68	473.009		--	--		--	--
31.9	596.272		31.85	744.851		31.85	537.705		31.85	864.248		31.9	430.171		31.9	501.123		31.9	756.056		31.9	316.577		31.7	465.333		--	--		--	--
31.92	618.714		31.87	1015.51		31.87	531.842		31.87	587.166		31.92	590.778		31.92	462.837		31.92	466.031		31.92	308.718		31.72	489.425		--	--		--	--
31.94	524.505		31.89	708.246		31.89	695.715		31.89	684.072		31.94	520.371		31.94	432.107		31.94	486.291		31.94	376.541		31.74	429.882		--	--		--	--
31.96	528.73		31.91	1096.21		31.91	578.162		31.91	627.991		31.96	440.5		31.96	474.618		31.96	673.875		31.96	309.1		31.76	379.849		--	--		--	--
31.98	556.717		31.93	1105.09		31.93	565.15		31.93	658.573		31.98	514.468		31.98	428.64		31.98	659.459		31.98	334.068		31.78	417.273		--	--		--	--
32	510.957		31.95	1095.3		31.95	533.746		31.95	643.49		32	516.325		32	579.819		32	728.852		32	411.25		31.8	444.743		--	--		--	--
32.02	624.676		31.97	1106.32		31.97	566.303		31.97	623.187		32.02	544.983		32.02	531.125		32.02	621.26		32.02	434.673		31.82	331.943		--	--		--	--
32.04	564.263		31.99	1152.45		31.99	739.981		31.99	730.876		32.04	420.064		32.04	664.067		32.04	687.266		32.04	424.109		31.84	343.633		--	--		--	--
32.06	610.863		32.01	951.037		32.01	666.236		32.01	505.821		32.06	462.171		32.06	623.063		32.06	623.69		32.06	264.605		31.86	522.451		--	--		--	--
32.08	695.999		32.03	963.316		32.03	647.773		32.03	872.317		32.08	758.806		32.08	556.3		32.08	754.496		32.08	458.226		31.88	453.891		--	--		--	--
32.1	489.329		32.05	973.932		32.05	524.654		32.05	685.038		32.1	586.743		32.1	640.683		32.1	598.009		32.1	369.809		31.9	405.438		--	--		--	--
32.12	714.384		32.07	980.976		32.07	569.335		32.07	692.597		32.12	448.529		32.12	586.021		32.12	717.367		32.12	434.151		31.92	455.663		--	--		--	--
32.14	722.357		32.09	1094.69		32.09	785.212		32.09	550.502		32.14	484.896		32.14	428.965		32.14	615.011		32.14	404.168		31.94	452.817		--	--		--	--
32.16	698.37		32.11	1199.46		32.11	623.547		32.11	708.066		32.16	620.705		32.16	488.436		32.16	685.343		32.16	379.288		31.96	395.871		--	--		--	--
32.18	499.971		32.13	1152.8		32.13	537.524		32.13	793.509		32.18	528.482		32.18	475.881		32.18	607.431		32.18	450.874		31.98	483.244		--	--		--	--
32.2	629.081		32.15	1214.57		32.15	503.417		32.15	749.337		32.2	499.612		32.2	519.13		32.2	533.975		32.2	438.401		32	445.345		--	--		--	--
32.22	800.94		32.17	1240.08		32.17	681.281		32.17	536.487		32.22	606.526		32.22	544.332		32.22	614.867		32.22	473.579		32.02	381.444		--	--		--	--
32.24	738.765		32.19	1145.1		32.19	601.619		32.19	578.433		32.24	566.473		32.24	580.226		32.24	604.624		32.24	363.996		32.04	370.836		--	--		--	--
32.26	548.521		32.21	1246.92		32.21	830.705		32.21	584.904		32.26	714.197		32.26	483.387		32.26	637.887		32.26	507.383		32.06	494.916		--	--		--	--
32.28	618.329		32.23	1091.13		32.23	633.334		32.23	607.49		32.28	561.652		32.28	645.109		32.28	590.841		32.28	420.678		32.08	358.55		--	--		--	--
32.3	651.768		32.25	1195.95		32.25	673.454		32.25	658.589		32.3	578.183		32.3	490.84		32.3	715.767		32.3	305.609		32.1	390.308		--	--		--	--
32.32	714.368		32.27	1151.52		32.27	607.426		32.27	634.809		32.32	538.857		32.32	525.686		32.32	847.756		32.32	368.145		32.12	458.688		--	--		--	--
32.34	652.039		32.29	1213.29		32.29	652.657		32.29	529.828		32.34	520.559		32.34	822.151		32.34	747.966		32.34	415.87		32.14	361.585		--	--		--	--
32.36	591.273		32.31	1238.51		32.31	768.188		32.31	500.674		32.36	755.768		32.36	632.792		32.36	738.419		32.36	433.699		32.16	410.449		--	--		--	--
32.38	956.486		32.33	1437.7		32.33	795.006		32.33	712.252		32.38	607.755		32.38	704.386		32.38	966.603		32.38	455.219		32.18	424.653		--	--		--	--
32.4	845.986		32.35	1306.66		32.35	497.012		32.35	1018.33		32.4	527.384		32.4	656.9		32.4	822.615		32.4	493.004		32.2	292.557		--	--		--	--
32.42	579.256		32.37	1035.47		32.37	695.302		32.37	1106.11		32.42	471.794		32.42	685.873		32.42	535.087		32.42	323.358		32.22	373.132		--	--		--	--
32.44	777.205		32.39	1233.35		32.39	654.271		32.39	855.467		32.44	661.071		32.44	735.199		32.44	701.45		32.44	429.542		32.24	508.352		--	--		--	--
32.46	1024.21		32.41	1099.2		32.41	660.507		32.41	975.743		32.46	438.468		32.46	674.923		32.46	896.85		32.46	377.049		32.26	515.615		--	--		--	--
32.48	947.847		32.43	1233.85		32.43	746.157		32.43	802.347		32.48	650.959		32.48	514.996		32.48	1079.43		32.48	542.203		32.28	532.549		--	--		--	--
32.5	1033.31		32.45	1205.7		32.45	850.132		32.45	738.319		32.5	544.851		32.5	564.231		32.5	820.5		32.5	425.078		32.3	437.172		--	--		--	--
32.52	1283.53		32.47	1164.65		32.47	885.685		32.47	851.594		32.52	539.77		32.52	833.975		32.52	984.556		32.52	554.154		32.32	435.087		--	--		--	--
32.54	946.352		32.49	1406.44		32.49	929.439		32.49	685.853		32.54	729.689		32.54	694.889		32.54	728.723		32.54	471.981		32.34	408.619		--	--		--	--
32.56	1015.62		32.51	1651.93		32.51	793.33		32.51	659.417		32.56	684.268		32.56	655.858		32.56	883.357		32.56	451.463		32.36	373.126		--	--		--	--
32.58	973.985		32.53	1372.88		32.53	766.613		32.53	741.885		32.58	925.841		32.58	541.151		32.58	1160.53		32.58	362.814		32.38	488.245		--	--		--	--
32.6	1157.8		32.55	1540.31		32.55	979.83		32.55	819.047		32.6	851.59		32.6	575.001		32.6	965.636		32.6	356.932		32.4	499.974		--	--		--	--
32.62	1004.53		32.57	1247.19		32.57	1001.59		32.57	881.66		32.62	549.9		32.62	535.79		32.62	1031.44		32.62	479.102		32.42	304.942		--	--		--	--
32.64	1127.11		32.59	1624.67		32.59	896.373		32.59	730.841		32.64	727.412		32.64	754.885		32.64	1047.09		32.64	479.919		32.44	542.627		--	--		--	--
32.66	811.545		32.61	1293.62		32.61	908.979		32.61	914.113		32.66	854.136		32.66	725.754		32.66	1137.32		32.66	450.396		32.46	539.035		--	--		--	--
32.68	950.431		32.63	1522.58		32.63	704.893		32.63	1010.81		32.68	702.803		32.68	686.568		32.68	944.154		32.68	463.737		32.48	560.104		--	--		--	--
32.7	920.344		32.65	1421.11		32.65	810.207		32.65	916.37		32.7	761.371		32.7	646.873		32.7	982.15		32.7	521.006		32.5	460.758		--	--		--	--
32.72	997.331		32.67	1576.52		32.67	887.571		32.67	839.074		32.72	622.312		32.72	838.819		32.72	1033.94		32.72	380.116		32.52	533.866		--	--		--	--
32.74	841.018		32.69	1551.62		32.69	905.506		32.69	720.231		32.74	878.583		32.74	793.878		32.74	833.052		32.74	441.729		32.54	467.182		--	--		--	--
32.76	852.167		32.71	1492.34		32.71	913.55		32.71	939.804		32.76	687.036		32.76	821.268		32.76	852.425		32.76	399.212		32.56	591.855		--	--		--	--
32.78	791.716		32.73	1559.72		32.73	807.479		32.73	925.335		32.78	817.796		32.78	769.224		32.78	629.207		32.78	485.743		32.58	473.807		--	--		--	--
32.8	897.783		32.75	1688.71		32.75	923.099		32.75	1089.69		32.8	578.316		32.8	770.871		32.8	819.5		32.8	461.051		32.6	430.383		--	--		--	--
32.82	1301.9		32.77	1915.77		32.77	980.186		32.77	989.322		32.82	705.945		32.82	675.345		32.82	905.171		32.82	313.231		32.62	510.953		--	--		--	--
32.84	878.374		32.79	1556.96		32.79	843.295		32.79	829.021		32.84	894.499		32.84	621.528		32.84	870.155		32.84	480.534		32.64	704.282		--	--		--	--
32.86	874.871		32.81	1571.01		32.81	919.387		32.81	992.207		32.86	716.11		32.86	800.358		32.86	784.979		32.86	423.9		32.66	512.964		--	--		--	--
32.88	982.251		32.83	1387.33		32.83	1005.43		32.83	1055.12		32.88	781.271		32.88	669.579		32.88	743.516		32.88	473.834		32.68	637.204		--	--		--	--
32.9	1143.04		32.85	1824.09		32.85	944.78		32.85	991.894		32.9	789.15		32.9	793.692		32.9	927.963		32.9	471.525		32.7	537.025		--	--		--	--
32.92	970.13		32.87	1791.18		32.87	1093.43		32.87	1051.97		32.92	745.126		32.92	671.884		32.92	1052.65		32.92	353.819		32.72	515.914		--	--		--	--
32.94	1100.97		32.89	1675.15		32.89	1176.98		32.89	1410.13		32.94	1035.95		32.94	825.576		32.94	1152.92		32.94	460.28		32.74	480.917		--	--		--	--
32.96	1287.11		32.91	1813.92		32.91	1020.02		32.91	1346.49		32.96	1089.72		32.96	560.085		32.96	970.185		32.96	514.555		32.76	622.662		--	--		--	--
32.98	1421.64		32.93	1981.49		32.93	1123.11		32.93	1757.65		32.98	1226.09		32.98	957.627		32.98	1162.95		32.98	404.975		32.78	392.035		--	--		--	--
33	1745.11		32.95	1684.64		32.95	1174.71		32.95	1324.13		33	1245.97		33	838.357		33	1170.04		33	425.135		32.8	734.475		--	--		--	--
33.02	2534.39		32.97	1946.43		32.97	1468.03		32.97	1298.57		33.02	1072.07		33.02	742.828		33.02	1121.79		33.02	474.731		32.82	578.473		--	--		--	--
33.04	3553.8		32.99	1750.91		32.99	1846.27		32.99	1351.66		33.04	1163.45		33.04	669.401		33.04	1020.58		33.04	457.962		32.84	719.713		--	--		--	--
33.06	3968		33.01	1830.3		33.01	2059.58		33.01	1345.63		33.06	1278.96		33.06	960.004		33.06	892.507		33.06	524.427		32.86	671.17		--	--		--	--
33.08	3200.28		33.03	3167.64		33.03	1770.04		33.03	1273.83		33.08	1075.87		33.08	970.597		33.08	982.624		33.08	460.358		32.88	668.142		--	--		--	--
33.1	3498.85		33.05	3175.02		33.05	1757.73		33.05	1175.07		33.1	1135.46		33.1	714.291		33.1	882.86		33.1	519.279		32.9	822.05		--	--		--	--
33.12	3219.73		33.07	3503.55		33.07	1644.53		33.07	1402.42		33.12	826.922		33.12	817.799		33.12	1191.14		33.12	466.504		32.92	717.588		--	--		--	--
33.14	2620.37		33.09	3149.96		33.09	2027.97		33.09	1380.13		33.14	918.44		33.14	715.397		33.14	1375.95		33.14	568.767		32.94	614.565		--	--		--	--
33.16	2287.32		33.11	2600.75		33.11	1588.72		33.11	1729.31		33.16	1295.5		33.16	867.952		33.16	1274.82		33.16	648.227		32.96	593.282		--	--		--	--
33.18	2425.34		33.13	2911.76		33.13	1534.22		33.13	1672.15		33.18	1500.37		33.18	720.704		33.18	1255.63		33.18	594.978		32.98	543.947		--	--		--	--
33.2	2519.61		33.15	2659.22		33.15	1744.41		33.15	1298.61		33.2	1541.63		33.2	638.429		33.2	1320.45		33.2	656.919		33	728.474		--	--		--	--
33.22	3166.81		33.17	1965.58		33.17	1812.96		33.17	1286.23		33.22	1127.03		33.22	856.328		33.22	1025.51		33.22	612.701		33.02	530.519		--	--		--	--
33.24	4139.75		33.19	1967.71		33.19	1924.31		33.19	1580.54		33.24	1165.7		33.24	961.801		33.24	1186.23		33.24	573.508		33.04	672.816		--	--		--	--
33.26	4417.81		33.21	2906.63		33.21	2474.49		33.21	1630.93		33.26	1326.53		33.26	898.529		33.26	1064.58		33.26	611.579		33.06	773.212		--	--		--	--
33.28	4457.42		33.23	3257.33		33.23	2206.9		33.23	1609.13		33.28	1253.29		33.28	833.206		33.28	956.879		33.28	672.344		33.08	758.915		--	--		--	--
33.3	3779.46		33.25	3726.58		33.25	2589.45		33.25	1065.69		33.3	1049.07		33.3	826.837		33.3	792.743		33.3	592.928		33.1	892.883		--	--		--	--
33.32	3283.19		33.27	4185.2		33.27	1970.95		33.27	1208.61		33.32	1371.02		33.32	924.956		33.32	805.505		33.32	437.433		33.12	792.167		--	--		--	--
33.34	3092.25		33.29	3511.75		33.29	1770.71		33.29	1089.82		33.34	999.165		33.34	867.812		33.34	872.707		33.34	577.995		33.14	802.981		--	--		--	--
33.36	2572.63		33.31	3041.71		33.31	1614.99		33.31	1312.47		33.36	1119.21		33.36	800.247		33.36	827.646		33.36	776.94		33.16	534.706		--	--		--	--
33.38	2069.79		33.33	3479.51		33.33	1197.68		33.33	1005.19		33.38	757.224		33.38	659.707		33.38	970.899		33.38	459.647		33.18	655.194		--	--		--	--
33.4	1727.11		33.35	3519		33.35	1054.62		33.35	1195.46		33.4	872.539		33.4	603.963		33.4	919.359		33.4	693.097		33.2	863.28		--	--		--	--
33.42	1577.96		33.37	2533.53		33.37	1107.76		33.37	1056.49		33.42	667.375		33.42	668.664		33.42	785.172		33.42	617.806		33.22	799.722		--	--		--	--
33.44	1286.83		33.39	1942.26		33.39	1046.44		33.39	1161.57		33.44	910.899		33.44	552.851		33.44	802.837		33.44	714.29		33.24	700.533		--	--		--	--
33.46	1125.53		33.41	2037.83		33.41	1047.32		33.41	1108.92		33.46	1095.92		33.46	743.441		33.46	749.296		33.46	758.554		33.26	518.404		--	--		--	--
33.48	955.936		33.43	1853.6		33.43	1215.52		33.43	1225.11		33.48	791.19		33.48	580.031		33.48	823.551		33.48	696.656		33.28	749.116		--	--		--	--
33.5	1251.2		33.45	2076.16		33.45	1065.38		33.45	1213.05		33.5	638.708		33.5	720.618		33.5	859.468		33.5	557.96		33.3	735.696		--	--		--	--
33.52	909.1		33.47	1941.54		33.47	815.167		33.47	1212.86		33.52	850.914		33.52	731.329		33.52	772.177		33.52	566.054		33.32	766.096		--	--		--	--
33.54	999.958		33.49	1992.7		33.49	940.784		33.49	1241.04		33.54	716.739		33.54	670.474		33.54	1004.48		33.54	654.761		33.34	728.568		--	--		--	--
33.56	900.971		33.51	1852.47		33.51	1012.84		33.51	1199.5		33.56	831.823		33.56	656.876		33.56	976.801		33.56	456.644		33.36	689.469		--	--		--	--
33.58	827.828		33.53	1768.21		33.53	1084.7		33.53	1115.93		33.58	957.368		33.58	795.9		33.58	1059.17		33.58	425.019		33.38	725.003		--	--		--	--
33.6	1190.38		33.55	2130.16		33.55	951.962		33.55	1242.65		33.6	828.056		33.6	934.695		33.6	900.834		33.6	393.376		33.4	582.078		--	--		--	--
33.62	907.954		33.57	1847.21		33.57	924.878		33.57	1241.06		33.62	763.255		33.62	679.563		33.62	936.502		33.62	374.181		33.42	644.576		--	--		--	--
33.64	1118.6		33.59	1802.26		33.59	1292.41		33.59	1322.26		33.64	958.842		33.64	772.692		33.64	929.36		33.64	273.913		33.44	566.123		--	--		--	--
33.66	997.907		33.61	2103.64		33.61	1002.41		33.61	1255.28		33.66	929.188		33.66	753.231		33.66	1003.91		33.66	311.767		33.46	590.891		--	--		--	--
33.68	915.515		33.63	1744.87		33.63	1004.63		33.63	1211.3		33.68	859.512		33.68	673.566		33.68	828.52		33.68	402.638		33.48	635.017		--	--		--	--
33.7	929.392		33.65	1960.76		33.65	955.921		33.65	1214.55		33.7	1045.37		33.7	668.172		33.7	1059.49		33.7	305.506		33.5	638.008		--	--		--	--
33.72	975.707		33.67	2300.34		33.67	1165.75		33.67	1186.28		33.72	913.676		33.72	634.301		33.72	951.569		33.72	523.161		33.52	689.83		--	--		--	--
33.74	1094.2		33.69	1879.29		33.69	1240.9		33.69	1285.39		33.74	1050.57		33.74	904.03		33.74	968.532		33.74	306.103		33.54	480.91		--	--		--	--
33.76	1162.25		33.71	2098.15		33.71	1222.27		33.71	1276.22		33.76	939.207		33.76	667.856		33.76	1137.14		33.76	411.24		33.56	630.44		--	--		--	--
33.78	1191.16		33.73	1964.69		33.73	1204.45		33.73	1337.19		33.78	1009.68		33.78	845.422		33.78	871.542		33.78	368.691		33.58	511.636		--	--		--	--
33.8	953.172		33.75	2240.86		33.75	1098.83		33.75	1478.68		33.8	1079.24		33.8	798.897		33.8	847.593		33.8	394.741		33.6	522.526		--	--		--	--
33.82	1183.17		33.77	2314.67		33.77	1213.29		33.77	1523.63		33.82	1132.68		33.82	743.177		33.82	943.655		33.82	298.943		33.62	377.145		--	--		--	--
33.84	1104.74		33.79	2088.78		33.79	1404.11		33.79	1428.1		33.84	906.4		33.84	691.628		33.84	1040.69		33.84	326.556		33.64	542.758		--	--		--	--
33.86	1093.4		33.81	2189.22		33.81	1112.77		33.81	1502.48		33.86	1085.29		33.86	680.395		33.86	818.085		33.86	383.824		33.66	466.361		--	--		--	--
33.88	1207.88		33.83	2161.93		33.83	1341.72		33.83	1382.74		33.88	1019.14		33.88	862.927		33.88	1063.32		33.88	368.141		33.68	292.672		--	--		--	--
33.9	1257.72		33.85	2086		33.85	1449.84		33.85	1402.35		33.9	1099.64		33.9	981.237		33.9	886.741		33.9	377.376		33.7	455.188		--	--		--	--
33.92	1395.17		33.87	2145.18		33.87	1342.33		33.87	1655.81		33.92	1066.44		33.92	804.981		33.92	928.1		33.92	427.299		33.72	541.391		--	--		--	--
33.94	1420.29		33.89	2121.28		33.89	1359.32		33.89	1180.68		33.94	980.703		33.94	984.49		33.94	1047.85		33.94	509.757		33.74	394.622		--	--		--	--
33.96	1751.74		33.91	2020.09		33.91	1170.68		33.91	1399.59		33.96	996.251		33.96	805.5		33.96	1024.49		33.96	240.145		33.76	444.326		--	--		--	--
33.98	1667.86		33.93	2255.27		33.93	1299.18		33.93	1458.16		33.98	1065.86		33.98	815.177		33.98	1129.53		33.98	296.878		33.78	378.734		--	--		--	--
34	1460.63		33.95	2476		33.95	1418.54		33.95	1145.84		34	1125.09		34	846.486		34	941.84		34	440.889		33.8	426.908		--	--		--	--
34.02	1388.68		33.97	2442.66		33.97	1455.64		33.97	1579.36		34.02	1204.81		34.02	803.47		34.02	1104.54		34.02	371.137		33.82	540.045		--	--		--	--
34.04	1502.02		33.99	1979.29		33.99	1519.86		33.99	1173.32		34.04	1016.38		34.04	948.527		34.04	948.903		34.04	432.274		33.84	403.672		--	--		--	--
34.06	1430.42		34.01	2346.08		34.01	1369.72		34.01	1401.16		34.06	1214.51		34.06	889.301		34.06	828.287		34.06	359.749		33.86	619.248		--	--		--	--
34.08	1272.61		34.03	2384.56		34.03	1375.92		34.03	1681.07		34.08	1084.16		34.08	911.833		34.08	893.256		34.08	588.196		33.88	461.721		--	--		--	--
34.1	1235.63		34.05	2746.13		34.05	1202.69		34.05	1584.62		34.1	976.799		34.1	902.371		34.1	903.685		34.1	368.933		33.9	491.565		--	--		--	--
34.12	1409.89		34.07	2326.6		34.07	1291.5		34.07	1680.96		34.12	993.19		34.12	872.726		34.12	1249.34		34.12	419.694		33.92	512.455		--	--		--	--
34.14	1403.33		34.09	2349.14		34.09	1375.49		34.09	1364.15		34.14	1255.76		34.14	803.084		34.14	1020.99		34.14	362.255		33.94	532.165		--	--		--	--
34.16	1171.15		34.11	2561.49		34.11	1213.34		34.11	1377.38		34.16	1042.4		34.16	875.745		34.16	1056.91		34.16	491.179		33.96	293.935		--	--		--	--
34.18	1369.6		34.13	2266.75		34.13	1361.06		34.13	1498.69		34.18	1144.86		34.18	976.337		34.18	1114.25		34.18	431.795		33.98	430.775		--	--		--	--
34.2	1184.57		34.15	2182.42		34.15	1310.53		34.15	1381.85		34.2	1246.68		34.2	1007.21		34.2	1007.62		34.2	698.254		34	428.952		--	--		--	--
34.22	1092.35		34.17	2368.71		34.17	1282.09		34.17	1789.32		34.22	1092.87		34.22	821.937		34.22	1070.28		34.22	423.103		34.02	417.281		--	--		--	--
34.24	1384.47		34.19	2272.75		34.19	1450.47		34.19	1571.12		34.24	1011.05		34.24	924.654		34.24	827.118		34.24	410.451		34.04	556.798		--	--		--	--
34.26	1298.05		34.21	2485.25		34.21	1225.75		34.21	1664.8		34.26	1200.04		34.26	808.366		34.26	1082.65		34.26	493.59		34.06	614.53		--	--		--	--
34.28	1116.38		34.23	2083.16		34.23	1141.51		34.23	1681.17		34.28	1084.63		34.28	874.169		34.28	850.86		34.28	380.983		34.08	399.13		--	--		--	--
34.3	1207.52		34.25	2862.13		34.25	1456.16		34.25	1631.26		34.3	1071.96		34.3	648.571		34.3	1200.6		34.3	488.939		34.1	467.761		--	--		--	--
34.32	1156.85		34.27	2479.28		34.27	1448.7		34.27	1828.18		34.32	1129.18		34.32	908.506		34.32	1120.25		34.32	290.393		34.12	532.906		--	--		--	--
34.34	1252.7		34.29	2466.44		34.29	1344.88		34.29	1708.14		34.34	1035.87		34.34	899.644		34.34	965.064		34.34	372.102		34.14	358.896		--	--		--	--
34.36	1164.6		34.31	2330.89		34.31	1450.17		34.31	1620.91		34.36	1348.35		34.36	588.9		34.36	1289.21		34.36	500.799		34.16	421.033		--	--		--	--
34.38	1338.41		34.33	2255.94		34.33	1302.76		34.33	1972.98		34.38	1133.18		34.38	1002.57		34.38	1066.48		34.38	388.44		34.18	523.094		--	--		--	--
34.4	1381.87		34.35	2788.99		34.35	1442.53		34.35	1699.82		34.4	1004.37		34.4	928.813		34.4	1073.62		34.4	342.116		34.2	438.291		--	--		--	--
34.42	1534.31		34.37	2711.49		34.37	1389.25		34.37	1761.46		34.42	1298.46		34.42	952.185		34.42	977.902		34.42	302.079		34.22	624.733		--	--		--	--
34.44	1222.62		34.39	2416.2		34.39	1427.23		34.39	1390.11		34.44	1051.41		34.44	911.812		34.44	1117.53		34.44	334.725		34.24	407.411		--	--		--	--
34.46	1448.77		34.41	2547.11		34.41	1429.31		34.41	1819.93		34.46	1176.49		34.46	746.586		34.46	1141.2		34.46	377.969		34.26	465.048		--	--		--	--
34.48	1538.94		34.43	2541.85		34.43	1220.78		34.43	1723.22		34.48	1184.57		34.48	1037.9		34.48	1179.83		34.48	305.505		34.28	498.816		--	--		--	--
34.5	1416.7		34.45	2696.73		34.45	1469.02		34.45	1833.15		34.5	1266.13		34.5	1005.66		34.5	1141.92		34.5	393.609		34.3	345.859		--	--		--	--
34.52	1248.86		34.47	2348.23		34.47	1535.4		34.47	1786.79		34.52	1186.8		34.52	1042.59		34.52	1249.06		34.52	394.019		34.32	411.186		--	--		--	--
34.54	1524.76		34.49	2723.78		34.49	1457.11		34.49	1907.16		34.54	1133.75		34.54	885.393		34.54	1155.11		34.54	507.94		34.34	607.551		--	--		--	--
34.56	1269.04		34.51	2215.34		34.51	1528.95		34.51	1475.29		34.56	1366.39		34.56	981.702		34.56	1097.82		34.56	417.422		34.36	522.227		--	--		--	--
34.58	1529.48		34.53	2414.12		34.53	1537.43		34.53	1411.13		34.58	988.588		34.58	890.824		34.58	1087.22		34.58	388.339		34.38	466.95		--	--		--	--
34.6	1173.93		34.55	2356.13		34.55	1279.79		34.55	1707.69		34.6	1297.08		34.6	1048.61		34.6	1301		34.6	488.971		34.4	504.223		--	--		--	--
34.62	1446.22		34.57	2408.05		34.57	1652.56		34.57	1851.9		34.62	1391.31		34.62	955.931		34.62	998.466		34.62	339.471		34.42	340.536		--	--		--	--
34.64	1206.92		34.59	2731.92		34.59	1614.98		34.59	1797.95		34.64	1109.17		34.64	948.604		34.64	1208.86		34.64	526.984		34.44	362.212		--	--		--	--
34.66	1342.98		34.61	2731.2		34.61	1502.69		34.61	1794.13		34.66	1157.08		34.66	1046.78		34.66	1115.38		34.66	401.755		34.46	330.361		--	--		--	--
34.68	1303.52		34.63	2847.93		34.63	1571.82		34.63	1806.56		34.68	1218.59		34.68	1191.36		34.68	1437.93		34.68	536.67		34.48	338.86		--	--		--	--
34.7	1650.01		34.65	2331.6		34.65	1725.46		34.65	1854.18		34.7	1072.4		34.7	1205.95		34.7	1216.47		34.7	486.366		34.5	432.337		--	--		--	--
34.72	1340.36		34.67	2742.86		34.67	1498.65		34.67	1898.43		34.72	1220.53		34.72	971.863		34.72	1336.41		34.72	433.136		34.52	437.876		--	--		--	--
34.74	1339.12		34.69	2712.07		34.69	1881.71		34.69	2234.89		34.74	1468.92		34.74	944.775		34.74	1146.05		34.74	463.946		34.54	589.593		--	--		--	--
34.76	1755.09		34.71	2841.49		34.71	1511.43		34.71	1980.06		34.76	1264.45		34.76	965.429		34.76	1087.5		34.76	393.303		34.56	552.464		--	--		--	--
34.78	1410.57		34.73	2623.6		34.73	1654.03		34.73	1805.31		34.78	1369.6		34.78	934.167		34.78	1211.38		34.78	463.315		34.58	429.054		--	--		--	--
34.8	1484.49		34.75	2671.68		34.75	1631.55		34.75	1891.36		34.8	1445.98		34.8	896.718		34.8	1241.23		34.8	521.167		34.6	574.4		--	--		--	--
34.82	1348.31		34.77	3015.02		34.77	1632.42		34.77	2042.84		34.82	1294.66		34.82	1208.7		34.82	1173.8		34.82	355.443		34.62	382.841		--	--		--	--
34.84	1394.51		34.79	2900.16		34.79	1611.59		34.79	2288.74		34.84	1490.85		34.84	1092.58		34.84	1106.64		34.84	393.58		34.64	557.636		--	--		--	--
34.86	1647.01		34.81	3023.54		34.81	1757.29		34.81	1878.67		34.86	1238.82		34.86	1115.89		34.86	1363.07		34.86	370.451		34.66	586.964		--	--		--	--
34.88	1503.07		34.83	2824.11		34.83	1451.88		34.83	2123.65		34.88	1323.49		34.88	1047.11		34.88	1288.7		34.88	506.71		34.68	391.732		--	--		--	--
34.9	1414.99		34.85	2634.85		34.85	1486.96		34.85	2304.21		34.9	1336.22		34.9	1108.52		34.9	1134.43		34.9	438.914		34.7	510.338		--	--		--	--
34.92	1525.75		34.87	2886.18		34.87	1469.46		34.87	2258.77		34.92	1418.27		34.92	1171.33		34.92	1305.86		34.92	332.653		34.72	376.3		--	--		--	--
34.94	1704.06		34.89	2842.62		34.89	1983.26		34.89	2099.97		34.94	1256.84		34.94	1040.57		34.94	1579.22		34.94	445.803		34.74	493.13		--	--		--	--
34.96	1512.88		34.91	2889.48		34.91	1619.26		34.91	2322.06		34.96	1477.63		34.96	1088.17		34.96	1034.44		34.96	509.395		34.76	372.627		--	--		--	--
34.98	1509.82		34.93	3038.32		34.93	1353.51		34.93	2122.96		34.98	1574.07		34.98	1021.33		34.98	1070		34.98	555.69		34.78	654.892		--	--		--	--
35	1843.74		34.95	2724.38		34.95	1754.65		34.95	2107.36		35	1639.45		35	1123.43		35	1178.76		35	419.023		34.8	540.806		--	--		--	--
35.02	2140.15		34.97	3138.37		34.97	2049.78		34.97	1972.08		35.02	1347.77		35.02	1296.16		35.02	1310.05		35.02	489.604		34.82	437.221		--	--		--	--
35.04	2888.78		34.99	3059.87		34.99	2072.48		34.99	2480.66		35.04	1597.12		35.04	1233.94		35.04	1358.98		35.04	497.986		34.84	503.265		--	--		--	--
35.06	3054.51		35.01	2808.64		35.01	2174.92		35.01	2228.52		35.06	1435.85		35.06	1105.6		35.06	1389.62		35.06	569.558		34.86	405.162		--	--		--	--
35.08	2842.7		35.03	3227.36		35.03	2034.83		35.03	2309.7		35.08	1506.13		35.08	1006.25		35.08	1198.5		35.08	639.7		34.88	515.238		--	--		--	--
35.1	2990.23		35.05	3950.07		35.05	1985.24		35.05	2040.24		35.1	1776.53		35.1	1201.37		35.1	1148.84		35.1	619.933		34.9	495.618		--	--		--	--
35.12	2653.72		35.07	4024.16		35.07	1822.77		35.07	2445.49		35.12	1643.41		35.12	1041.34		35.12	1127.48		35.12	375.841		34.92	666.775		--	--		--	--
35.14	2385.82		35.09	3655.93		35.09	1925.48		35.09	2177.68		35.14	1243.14		35.14	990.349		35.14	1297.96		35.14	553.606		34.94	603.307		--	--		--	--
35.16	2231.03		35.11	3633.49		35.11	1932.61		35.11	2074.34		35.16	1551.33		35.16	1118.43		35.16	1016.4		35.16	489.394		34.96	517.175		--	--		--	--
35.18	2208.24		35.13	3378.64		35.13	1582.43		35.13	2085.8		35.18	1732.41		35.18	1090.23		35.18	1344.31		35.18	394.15		34.98	566.821		--	--		--	--
35.2	1947.79		35.15	3381.92		35.15	1934.16		35.15	2223.55		35.2	1418.82		35.2	928.509		35.2	1273.23		35.2	509.53		35	619.942		--	--		--	--
35.22	1882.37		35.17	3419.5		35.17	1611.73		35.17	2062.55		35.22	1167.79		35.22	1163.86		35.22	1127.94		35.22	692.001		35.02	671.292		--	--		--	--
35.24	1957.26		35.19	3166.91		35.19	1706.38		35.19	2105.55		35.24	1325.64		35.24	863.954		35.24	1389.99		35.24	498.081		35.04	615.059		--	--		--	--
35.26	1656.14		35.21	3021.91		35.21	1663.49		35.21	2175.7		35.26	1395.03		35.26	1279.61		35.26	1089.15		35.26	626.121		35.06	574.629		--	--		--	--
35.28	1876.54		35.23	3436.15		35.23	1642.24		35.23	2390.39		35.28	1730.49		35.28	1075.3		35.28	1201.77		35.28	467.897		35.08	845.292		--	--		--	--
35.3	1579		35.25	3217.08		35.25	1755.31		35.25	2351.04		35.3	1513.61		35.3	1354.5		35.3	1429.28		35.3	527.641		35.1	608.302		--	--		--	--
35.32	1645.76		35.27	2896.4		35.27	1599.7		35.27	2274.73		35.32	1509.87		35.32	1169.83		35.32	1201.96		35.32	455.807		35.12	533.461		--	--		--	--
35.34	1697.38		35.29	3355.92		35.29	1628.2		35.29	2278.23		35.34	1433.96		35.34	1029.21		35.34	1278.88		35.34	489.505		35.14	629.487		--	--		--	--
35.36	1576.76		35.31	3263.03		35.31	1598.54		35.31	2156.45		35.36	1524.85		35.36	1290.04		35.36	1367.95		35.36	371.978		35.16	485.755		--	--		--	--
35.38	1850.66		35.33	3116.88		35.33	2052.46		35.33	2335.57		35.38	1327.83		35.38	1110.37		35.38	1243.46		35.38	434.237		35.18	461.544		--	--		--	--
35.4	2198.89		35.35	2814.33		35.35	1992.84		35.35	2350.46		35.4	1633.01		35.4	1011.07		35.4	1330.98		35.4	420.353		35.2	539.977		--	--		--	--
35.42	2467.53		35.37	2940.45		35.37	2430.96		35.37	2128.55		35.42	1573.15		35.42	1197.58		35.42	1391.87		35.42	588.519		35.22	726.61		--	--		--	--
35.44	2564.47		35.39	3091.38		35.39	2213.43		35.39	2218.71		35.44	1428.7		35.44	1036.03		35.44	1625.15		35.44	617.972		35.24	527.434		--	--		--	--
35.46	2285.07		35.41	3556.5		35.41	2001.2		35.41	2153.73		35.46	1824.32		35.46	1351.69		35.46	1473		35.46	661.36		35.26	438.893		--	--		--	--
35.48	2139.81		35.43	3810.24		35.43	1836.91		35.43	2482.49		35.48	1394.64		35.48	1106.22		35.48	1311.46		35.48	525.331		35.28	555.742		--	--		--	--
35.5	2212.02		35.45	3545.62		35.45	1949.06		35.45	2213.99		35.5	1453.88		35.5	1107.38		35.5	1371.45		35.5	360.861		35.3	651.564		--	--		--	--
35.52	2204.29		35.47	3661.49		35.47	1825.28		35.47	2364.86		35.52	1532.22		35.52	1216.25		35.52	1330.13		35.52	506.591		35.32	668.438		--	--		--	--
35.54	1993.96		35.49	3723.9		35.49	1523.6		35.49	2246.35		35.54	1362.48		35.54	919.56		35.54	1394.7		35.54	489.653		35.34	543.319		--	--		--	--
35.56	1991.47		35.51	3411.24		35.51	1769.39		35.51	2227.66		35.56	1464.85		35.56	926.73		35.56	1141.9		35.56	645.412		35.36	614.234		--	--		--	--
35.58	2115.16		35.53	3440.91		35.53	1857.65		35.53	2028.98		35.58	1269.19		35.58	1136.53		35.58	1118.08		35.58	424.452		35.38	761.047		--	--		--	--
35.6	2255.8		35.55	3601.49		35.55	2111.24		35.55	2210.77		35.6	1656.75		35.6	969.149		35.6	1210.2		35.6	549.721		35.4	435.902		--	--		--	--
35.62	1751.8		35.57	3355.73		35.57	1890.08		35.57	2295.75		35.62	1545.53		35.62	1175.34		35.62	1760.32		35.62	397.264		35.42	494.403		--	--		--	--
35.64	1647.41		35.59	3316.2		35.59	2129.16		35.59	2405.63		35.64	1398.56		35.64	1155.48		35.64	1410.46		35.64	384.677		35.44	670.975		--	--		--	--
35.66	1545.49		35.61	3189.74		35.61	2074.6		35.61	2100.52		35.66	1513.08		35.66	1097.69		35.66	1075.7		35.66	336.023		35.46	507.548		--	--		--	--
35.68	1492.51		35.63	3428.49		35.63	2109.08		35.63	2090.53		35.68	1430.07		35.68	982.437		35.68	1270.54		35.68	541.097		35.48	375.624		--	--		--	--
35.7	1687.76		35.65	3103.43		35.65	1800.85		35.65	2126.62		35.7	1461.05		35.7	1162.51		35.7	1380.54		35.7	477.934		35.5	574.171		--	--		--	--
35.72	1624.07		35.67	3474.25		35.67	1924		35.67	2455.85		35.72	1317.41		35.72	901.488		35.72	1404.97		35.72	336.271		35.52	512.111		--	--		--	--
35.74	1437.86		35.69	2908.1		35.69	1771.77		35.69	2576.18		35.74	1332.31		35.74	1080.31		35.74	1246.9		35.74	343.564		35.54	523.251		--	--		--	--
35.76	1575.07		35.71	3102.99		35.71	1674.59		35.71	2494.79		35.76	1550.04		35.76	1361.05		35.76	1258.73		35.76	348.701		35.56	539.8		--	--		--	--
35.78	1748.25		35.73	2895.39		35.73	1704.84		35.73	2605.4		35.78	1617.22		35.78	1297.96		35.78	1058.32		35.78	459.795		35.58	588.352		--	--		--	--
35.8	1529.51		35.75	3225.92		35.75	1716.7		35.75	2549.19		35.8	1737.23		35.8	1270.59		35.8	1208.99		35.8	503.197		35.6	420.893		--	--		--	--
35.82	1858.02		35.77	3318.14		35.77	2022.35		35.77	1991.52		35.82	1492.5		35.82	1096.1		35.82	1500.11		35.82	508.176		35.62	556.979		--	--		--	--
35.84	1915.84		35.79	3391.55		35.79	1689.37		35.79	2488.73		35.84	1627.92		35.84	1209.44		35.84	1373.36		35.84	464.756		35.64	568.132		--	--		--	--
35.86	1893.63		35.81	3359.88		35.81	1811.57		35.81	2172.58		35.86	1546.43		35.86	1025.32		35.86	1198.9		35.86	553.582		35.66	585.514		--	--		--	--
35.88	2181.77		35.83	3472.84		35.83	2543.67		35.83	2306.76		35.88	1317.85		35.88	1214.96		35.88	1318.71		35.88	527.366		35.68	404.277		--	--		--	--
35.9	1973.02		35.85	3094.62		35.85	2052.97		35.85	2626.27		35.9	1858.03		35.9	1214.67		35.9	1368.89		35.9	628.003		35.7	604.66		--	--		--	--
35.92	2051.67		35.87	3816.43		35.87	2328.54		35.87	2311.05		35.92	1430.47		35.92	1102.33		35.92	1262.34		35.92	480.709		35.72	475.562		--	--		--	--
35.94	2329.9		35.89	3272.92		35.89	1832.66		35.89	2083.79		35.94	1486.87		35.94	1187.13		35.94	1278		35.94	454.034		35.74	510.621		--	--		--	--
35.96	2121		35.91	3289.76		35.91	2119.71		35.91	2493.68		35.96	1625.9		35.96	1421.86		35.96	1438.96		35.96	446.985		35.76	577.277		--	--		--	--
35.98	2415.74		35.93	3596.28		35.93	1648.4		35.93	2171.32		35.98	1857.97		35.98	1337.15		35.98	1302.59		35.98	483.568		35.78	512.941		--	--		--	--
36	2156.43		35.95	3731.78		35.95	1841.56		35.95	2507.53		36	1368.34		36	1209.45		36	1089.8		36	416.582		35.8	561.464		--	--		--	--
36.02	2091.81		35.97	3218.68		35.97	1910.25		35.97	2250.02		36.02	1602.85		36.02	1304.95		36.02	1309.39		36.02	570.04		35.82	726.409		--	--		--	--
36.04	2031.04		35.99	3099.05		35.99	1978.28		35.99	2241.73		36.04	1584.42		36.04	1172.34		36.04	1250.08		36.04	432.613		35.84	443.889		--	--		--	--
36.06	2128.38		36.01	3403.22		36.01	1856.36		36.01	2391.3		36.06	1517.16		36.06	1114.79		36.06	1330.51		36.06	470.718		35.86	531.516		--	--		--	--
36.08	2063.19		36.03	3643.3		36.03	1869.27		36.03	2438.26		36.08	1409.83		36.08	1285.13		36.08	1234.07		36.08	535.562		35.88	578.727		--	--		--	--
36.1	1611.37		36.05	3476.93		36.05	1795.11		36.05	2256.95		36.1	1712.1		36.1	1045.27		36.1	1385.03		36.1	462.893		35.9	485.581		--	--		--	--
36.12	1784.61		36.07	3257.46		36.07	1995.23		36.07	2135.93		36.12	1633.51		36.12	1147.7		36.12	1456.57		36.12	402.788		35.92	516.223		--	--		--	--
36.14	1940.81		36.09	3177.33		36.09	1745.1		36.09	2103.08		36.14	1509.59		36.14	1063.5		36.14	1084.18		36.14	491.522		35.94	489.006		--	--		--	--
36.16	1854.66		36.11	3328.12		36.11	1835.43		36.11	2197.43		36.16	1618.97		36.16	1214.81		36.16	1173.26		36.16	460.339		35.96	611.009		--	--		--	--
36.18	1749.57		36.13	2967.07		36.13	1983.74		36.13	2627.9		36.18	1365.66		36.18	1183.03		36.18	1197.92		36.18	429.17		35.98	609.194		--	--		--	--
36.2	1457.21		36.15	3046.23		36.15	1881.08		36.15	2433.74		36.2	1654.63		36.2	1127.97		36.2	1200.18		36.2	471.605		36	620.176		--	--		--	--
36.22	1787.2		36.17	3500.57		36.17	1840.46		36.17	2343.02		36.22	1492.88		36.22	1259.5		36.22	1376.92		36.22	605.47		36.02	644.201		--	--		--	--
36.24	1670.48		36.19	3417.77		36.19	2296.09		36.19	2373.47		36.24	1423.1		36.24	1288.6		36.24	1406.4		36.24	508.498		36.04	633.935		--	--		--	--
36.26	1714.39		36.21	3269.29		36.21	1929.15		36.21	2111.93		36.26	1598.39		36.26	892.896		36.26	1454.8		36.26	562.738		36.06	414.253		--	--		--	--
36.28	1841.54		36.23	3452.39		36.23	1859.64		36.23	2289.24		36.28	1903.77		36.28	957.329		36.28	1223.77		36.28	481.567		36.08	607.6		--	--		--	--
36.3	1712.8		36.25	3296.66		36.25	2082.04		36.25	2655.19		36.3	1722.57		36.3	1105.06		36.3	1300.22		36.3	485.928		36.1	478.432		--	--		--	--
36.32	1380.59		36.27	2717.38		36.27	2038.27		36.27	2549.59		36.32	1638.67		36.32	1036		36.32	1589.46		36.32	470.531		36.12	488.05		--	--		--	--
36.34	1607.09		36.29	3424.86		36.29	1734.96		36.29	2735.96		36.34	1563.54		36.34	1271.13		36.34	1151.24		36.34	454.878		36.14	440.349		--	--		--	--
36.36	1834.88		36.31	3297.02		36.31	2154.97		36.31	2198.83		36.36	1387.25		36.36	1296.93		36.36	1343.5		36.36	333.174		36.16	688.922		--	--		--	--
36.38	1270.19		36.33	3704.77		36.33	1933.39		36.33	2268.9		36.38	1605.47		36.38	1267.39		36.38	1186.97		36.38	451.092		36.18	702.131		--	--		--	--
36.4	1718.69		36.35	3081.48		36.35	1937.22		36.35	2404.07		36.4	1665.83		36.4	1198.42		36.4	1265.1		36.4	674.206		36.2	482.557		--	--		--	--
36.42	1702.76		36.37	3267.46		36.37	1678.33		36.37	2572.96		36.42	1381.44		36.42	1136.06		36.42	1339.62		36.42	602.377		36.22	498.691		--	--		--	--
36.44	1785.95		36.39	3310.98		36.39	1771.76		36.39	2119.46		36.44	1632.5		36.44	1396.3		36.44	1319.96		36.44	416.43		36.24	512.055		--	--		--	--
36.46	1778.18		36.41	3275.67		36.41	1740.31		36.41	2243.7		36.46	1976.43		36.46	1365.87		36.46	1418.88		36.46	400.608		36.26	620.974		--	--		--	--
36.48	1726.28		36.43	2999.17		36.43	1964.98		36.43	1896.33		36.48	1480.18		36.48	1402.56		36.48	1216.1		36.48	294.414		36.28	505.024		--	--		--	--
36.5	1730.08		36.45	3118.11		36.45	1942.53		36.45	2496.21		36.5	1730.56		36.5	1329.22		36.5	1383.56		36.5	414.757		36.3	561.953		--	--		--	--
36.52	1643.04		36.47	3292.17		36.47	1765.89		36.47	2685.68		36.52	1873.07		36.52	1423.7		36.52	1388.76		36.52	499.667		36.32	422.061		--	--		--	--
36.54	1636.27		36.49	3236.35		36.49	1666.56		36.49	2304.81		36.54	1683.99		36.54	1247.3		36.54	1534.35		36.54	449.948		36.34	508.355		--	--		--	--
36.56	1876.61		36.51	3266.18		36.51	1856.93		36.51	2348.14		36.56	1763.91		36.56	1134.21		36.56	1435.07		36.56	355.116		36.36	516.04		--	--		--	--
36.58	1712.39		36.53	3249.58		36.53	1834.55		36.53	2362.58		36.58	1622.62		36.58	1091.7		36.58	1167.83		36.58	427.75		36.38	521.035		--	--		--	--
36.6	2055.73		36.55	3058.76		36.55	2045.57		36.55	2588.31		36.6	1575.66		36.6	1404.23		36.6	1137.35		36.6	471.968		36.4	591.064		--	--		--	--
36.62	1704.66		36.57	3257.89		36.57	2066.48		36.57	2305.96		36.62	1583.58		36.62	1285.76		36.62	1272.59		36.62	521.12		36.42	493.365		--	--		--	--
36.64	2000.92		36.59	3573.48		36.59	2084.16		36.59	2001.02		36.64	1630.62		36.64	1146.12		36.64	1350.35		36.64	525.373		36.44	550.077		--	--		--	--
36.66	1869.1		36.61	3146.56		36.61	1899.44		36.61	2364.75		36.66	1473.76		36.66	1167.88		36.66	1128.04		36.66	457.682		36.46	528.162		--	--		--	--
36.68	1650.59		36.63	2898.76		36.63	2009.26		36.63	2628.87		36.68	1657.93		36.68	1141.9		36.68	1205.09		36.68	363.89		36.48	473.998		--	--		--	--
36.7	1843.22		36.65	3547.13		36.65	1890.2		36.65	2156.52		36.7	1589.74		36.7	1320.39		36.7	1363.87		36.7	630.369		36.5	483.734		--	--		--	--
36.72	1844.95		36.67	3652.57		36.67	1965.54		36.67	2428.23		36.72	1405.01		36.72	1400.03		36.72	1113.83		36.72	579.18		36.52	424.567		--	--		--	--
36.74	1658.19		36.69	3647.22		36.69	1551.83		36.69	2405.92		36.74	1409.51		36.74	1258.82		36.74	1121.26		36.74	511.39		36.54	648.895		--	--		--	--
36.76	1572.92		36.71	3157.56		36.71	2261.58		36.71	2391.11		36.76	1704.26		36.76	1196.42		36.76	959.495		36.76	515.35		36.56	558.694		--	--		--	--
36.78	1867.91		36.73	2860.19		36.73	2057.75		36.73	2408.61		36.78	1504.79		36.78	1297.16		36.78	1094.13		36.78	525.97		36.58	528.817		--	--		--	--
36.8	1881.3		36.75	3231.21		36.75	1643.11		36.75	2429.27		36.8	1502.2		36.8	1237.55		36.8	1264.26		36.8	510.536		36.6	624.634		--	--		--	--
36.82	1584.35		36.77	3215.62		36.77	1962.41		36.77	2423.49		36.82	1944.37		36.82	1354.3		36.82	1286.68		36.82	435.529		36.62	353.687		--	--		--	--
36.84	1884.22		36.79	3059.57		36.79	1796.05		36.79	2628.12		36.84	2005.06		36.84	1300.02		36.84	1008.71		36.84	340.327		36.64	564.334		--	--		--	--
36.86	1673.72		36.81	2962.16		36.81	1735.98		36.81	2477.36		36.86	1706.17		36.86	1086.63		36.86	1253.35		36.86	299.721		36.66	502.963		--	--		--	--
36.88	1732.83		36.83	3304.5		36.83	1790.48		36.83	2347.73		36.88	1688.94		36.88	1136.98		36.88	1784.92		36.88	557.517		36.68	392.851		--	--		--	--
36.9	1595.07		36.85	3150.37		36.85	1881.66		36.85	2819.08		36.9	1834.36		36.9	1372.33		36.9	1394.84		36.9	546.092		36.7	308.666		--	--		--	--
36.92	1842.23		36.87	3402.18		36.87	1905.43		36.87	2566.45		36.92	1874.17		36.92	1297.95		36.92	1279.83		36.92	527.498		36.72	484.44		--	--		--	--
36.94	1896.08		36.89	3228.18		36.89	1819.16		36.89	2152.22		36.94	1553.31		36.94	1425.95		36.94	1371.08		36.94	715.735		36.74	576.327		--	--		--	--
36.96	2201.85		36.91	2997.18		36.91	2094.44		36.91	2157.57		36.96	1732.61		36.96	1139.36		36.96	1295.18		36.96	442.233		36.76	361.92		--	--		--	--
36.98	2035.29		36.93	3258.59		36.93	2284.53		36.93	2550.57		36.98	1431.3		36.98	1194.05		36.98	1366.77		36.98	541.956		36.78	613.667		--	--		--	--
37	2314.13		36.95	3578.02		36.95	1894.47		36.95	2421.32		37	1870.48		37	1114.97		37	1429.76		37	344.84		36.8	635.202		--	--		--	--
37.02	1999.54		36.97	3117.12		36.97	1864.91		36.97	2460.15		37.02	1916.55		37.02	1296.1		37.02	1299.01		37.02	501.157		36.82	526.533		--	--		--	--
37.04	1801.63		36.99	3208.37		36.99	1838.67		36.99	2491.58		37.04	1635.63		37.04	1257.63		37.04	1398.23		37.04	410.835		36.84	378.859		--	--		--	--
37.06	1777.3		37.01	3376.39		37.01	1999.14		37.01	2446.71		37.06	1774.56		37.06	1394.23		37.06	1327.86		37.06	534.744		36.86	305.952		--	--		--	--
37.08	1827.97		37.03	3228.02		37.03	1977.67		37.03	2452.94		37.08	1303.04		37.08	1187.27		37.08	1403.39		37.08	405.776		36.88	589.985		--	--		--	--
37.1	2093.42		37.05	3446.96		37.05	1824.83		37.05	2619.06		37.1	1594.28		37.1	1120.17		37.1	1544.5		37.1	462.639		36.9	542.06		--	--		--	--
37.12	1859.93		37.07	3262.33		37.07	1664.99		37.07	2134.37		37.12	1732.72		37.12	1163.49		37.12	1536.13		37.12	454.691		36.92	476.37		--	--		--	--
37.14	1658.82		37.09	3277.21		37.09	2028.08		37.09	2143.62		37.14	1844.98		37.14	1149.54		37.14	1265.87		37.14	471.331		36.94	602.347		--	--		--	--
37.16	1757		37.11	2943.43		37.11	1797.98		37.11	1955.21		37.16	1427.36		37.16	1177.92		37.16	1199.93		37.16	475.077		36.96	439.47		--	--		--	--
37.18	1731.74		37.13	3533.72		37.13	2032.48		37.13	2120.65		37.18	1620.11		37.18	1214.6		37.18	1409.76		37.18	470.867		36.98	414.972		--	--		--	--
37.2	1525.67		37.15	3276.94		37.15	1884.83		37.15	2244.74		37.2	1576.95		37.2	1058.54		37.2	1407.38		37.2	583.176		37	588.301		--	--		--	--
37.22	1577.82		37.17	3057.44		37.17	1836.29		37.17	2242.89		37.22	1402.83		37.22	1228.53		37.22	1447.17		37.22	577.668		37.02	639.773		--	--		--	--
37.24	1573.15		37.19	2971.6		37.19	1888.69		37.19	2696.51		37.24	1353.87		37.24	1336		37.24	1534.31		37.24	450.523		37.04	528.166		--	--		--	--
37.26	1890.51		37.21	3212.07		37.21	1723.84		37.21	2363.54		37.26	1454.99		37.26	1309.6		37.26	1458.36		37.26	433.962		37.06	521.599		--	--		--	--
37.28	1604.11		37.23	3053.47		37.23	1950.51		37.23	2391.62		37.28	1815.68		37.28	1267.42		37.28	1373.14		37.28	468.785		37.08	685.328		--	--		--	--
37.3	1437.28		37.25	2955.46		37.25	2180.28		37.25	2072.74		37.3	1610.5		37.3	1329.45		37.3	1394.91		37.3	449.627		37.1	515.075		--	--		--	--
37.32	1513.29		37.27	3231.92		37.27	1804.58		37.27	2484.21		37.32	1734.8		37.32	1091.72		37.32	1296.21		37.32	380.08		37.12	549.301		--	--		--	--
37.34	1484.87		37.29	3035.78		37.29	1837.84		37.29	2534.87		37.34	1662.7		37.34	1030.76		37.34	1549.39		37.34	372.797		37.14	451.59		--	--		--	--
37.36	1565.2		37.31	2757.17		37.31	1598.82		37.31	2502.48		37.36	1696.78		37.36	1210		37.36	1366.49		37.36	396.293		37.16	520.182		--	--		--	--
37.38	1781.82		37.33	2940.71		37.33	1709.55		37.33	2246.21		37.38	1780.04		37.38	1251.92		37.38	1276.84		37.38	426.996		37.18	382.302		--	--		--	--
37.4	1356.08		37.35	3036.3		37.35	1688.44		37.35	2324.63		37.4	1796.17		37.4	1210.5		37.4	1457.2		37.4	660.111		37.2	654.923		--	--		--	--
37.42	1709		37.37	2802.66		37.37	1610.49		37.37	2121.33		37.42	1822.88		37.42	1026.18		37.42	1425.33		37.42	598.307		37.22	433.225		--	--		--	--
37.44	1819.71		37.39	3109.9		37.39	2090.75		37.39	2060.58		37.44	1595.55		37.44	1262.29		37.44	1190.76		37.44	583.829		37.24	540.403		--	--		--	--
37.46	1599.05		37.41	2785.52		37.41	1509.56		37.41	2180.24		37.46	1679.52		37.46	1194.39		37.46	1003.15		37.46	473.749		37.26	443.889		--	--		--	--
37.48	1680.9		37.43	2824.74		37.43	2197.93		37.43	2367.6		37.48	1598.71		37.48	1341.22		37.48	1240.78		37.48	509.156		37.28	406.59		--	--		--	--
37.5	1899.37		37.45	2792.79		37.45	1773.26		37.45	2487.82		37.5	1917.12		37.5	1138.21		37.5	1451.91		37.5	598.198		37.3	372.648		--	--		--	--
37.52	1901.48		37.47	3104.81		37.47	2120.65		37.47	2638.34		37.52	1779.51		37.52	1184.11		37.52	1483.89		37.52	440.029		37.32	606.655		--	--		--	--
37.54	1613.31		37.49	3016.66		37.49	1859.62		37.49	2642.09		37.54	1701.01		37.54	1068.59		37.54	1622.57		37.54	412.634		37.34	535.476		--	--		--	--
37.56	1950.39		37.51	2792.08		37.51	2371.17		37.51	2401.16		37.56	1923.39		37.56	1251.46		37.56	1347.57		37.56	567.34		37.36	468.128		--	--		--	--
37.58	2405.8		37.53	2914.64		37.53	1910.64		37.53	2529.67		37.58	1763.62		37.58	1325.77		37.58	1359.32		37.58	609.641		37.38	519.987		--	--		--	--
37.6	2260.31		37.55	2885.38		37.55	2118.63		37.55	2421.76		37.6	1678.86		37.6	1118.11		37.6	1490.03		37.6	565.95		37.4	517.661		--	--		--	--
37.62	2709.15		37.57	2774.51		37.57	2177.57		37.57	2206.73		37.62	1868.74		37.62	1348.9		37.62	1533.32		37.62	633.861		37.42	334.954		--	--		--	--
37.64	3114.9		37.59	3077.26		37.59	2770.08		37.59	2487.54		37.64	1599.34		37.64	1401.53		37.64	1632.85		37.64	426.153		37.44	543.24		--	--		--	--
37.66	2294.93		37.61	3928.9		37.61	2210.46		37.61	2270.66		37.66	1838.01		37.66	1425.69		37.66	1635.79		37.66	832.479		37.46	559.073		--	--		--	--
37.68	2325.49		37.63	4158.92		37.63	2041.39		37.63	2739.58		37.68	2056.65		37.68	1241.96		37.68	1698.96		37.68	554.197		37.48	559.907		--	--		--	--
37.7	2532.69		37.65	3707.32		37.65	2628.79		37.65	2317		37.7	1821.36		37.7	1200.24		37.7	1780.27		37.7	538.905		37.5	491.216		--	--		--	--
37.72	2394.09		37.67	3387.34		37.67	1881.2		37.67	2215.1		37.72	1950.25		37.72	1400.34		37.72	1675.84		37.72	570.499		37.52	599.088		--	--		--	--
37.74	2508.98		37.69	3501.63		37.69	2130.68		37.69	2254.28		37.74	1626.45		37.74	1735.46		37.74	1673.22		37.74	762.26		37.54	569.032		--	--		--	--
37.76	1855.5		37.71	3646.9		37.71	2016.53		37.71	2230.9		37.76	1764.29		37.76	1710.18		37.76	2010.14		37.76	952.679		37.56	547.738		--	--		--	--
37.78	1841.67		37.73	3074.45		37.73	1854.43		37.73	2267.69		37.78	1885.8		37.78	1554.73		37.78	2315.36		37.78	1040.01		37.58	812.31		--	--		--	--
37.8	1798.2		37.75	3166.11		37.75	1635.03		37.75	2301.93		37.8	2028.77		37.8	1866.55		37.8	2595.32		37.8	1000.19		37.6	523.065		--	--		--	--
37.82	1626.24		37.77	2975.37		37.77	1860.83		37.77	2026.74		37.82	2191.51		37.82	1860.57		37.82	3003.32		37.82	1322.88		37.62	480.849		--	--		--	--
37.84	1538.22		37.79	2947.28		37.79	2092.56		37.79	2528.17		37.84	2367.43		37.84	2110.57		37.84	3536.97		37.84	1383.89		37.64	590.879		--	--		--	--
37.86	1946.8		37.81	2963.08		37.81	2117.74		37.81	2313		37.86	2524.36		37.86	2511.81		37.86	3638		37.86	1198.86		37.66	689.985		--	--		--	--
37.88	1469.68		37.83	3066.85		37.83	2000.39		37.83	2423.8		37.88	3232.26		37.88	2885.84		37.88	4423.58		37.88	1548.82		37.68	640.809		--	--		--	--
37.9	1537.34		37.85	2662.18		37.85	2112.04		37.85	1983.08		37.9	3109.58		37.9	2938.19		37.9	4355.82		37.9	1346.65		37.7	705.111		--	--		--	--
37.92	1830.89		37.87	2716.69		37.87	2039		37.87	2241.92		37.92	3446.36		37.92	3376.65		37.92	3917.72		37.92	1548.99		37.72	988.274		--	--		--	--
37.94	1674.34		37.89	2654.65		37.89	2174.5		37.89	2138.38		37.94	3584.86		37.94	2990.46		37.94	4199.93		37.94	1360.39		37.74	885.103		--	--		--	--
37.96	1329.63		37.91	2801.9		37.91	2670.32		37.91	2622.47		37.96	3254.22		37.96	3271.01		37.96	3679.02		37.96	1583.14		37.76	1016.04		--	--		--	--
37.98	1290.14		37.93	2837.48		37.93	2198.05		37.93	2249.23		37.98	2942.57		37.98	2852.37		37.98	3488.57		37.98	1632.66		37.78	1190.1		--	--		--	--
38	1253.86		37.95	2596.89		37.95	2777.04		37.95	2239.38		38	3256.33		38	2759		38	3381.59		38	1694.05		37.8	1247.27		--	--		--	--
38.02	1365.38		37.97	2859.45		37.97	2551.37		37.97	2375.06		38.02	2746.66		38.02	2646.11		38.02	3272.18		38.02	1600.51		37.82	1329.21		--	--		--	--
38.04	1300.95		37.99	2932.36		37.99	2570.06		37.99	2493.81		38.04	3076.19		38.04	2299.4		38.04	3053.95		38.04	1688.8		37.84	1520.03		--	--		--	--
38.06	1231.21		38.01	3033.04		38.01	2651.55		38.01	1981.3		38.06	2464.88		38.06	2302.68		38.06	2589.48		38.06	1852.52		37.86	1553.84		--	--		--	--
38.08	1344.28		38.03	2882.11		38.03	2571.65		38.03	2245.19		38.08	2648.32		38.08	1976.2		38.08	2314.54		38.08	2057.21		37.88	1685.5		--	--		--	--
38.1	1514.32		38.05	2557.57		38.05	2657.5		38.05	1819.01		38.1	2414.7		38.1	1698.15		38.1	1800.06		38.1	1816.97		37.9	1834.46		--	--		--	--
38.12	1573.12		38.07	2868.35		38.07	2222.43		38.07	2132		38.12	2045.23		38.12	1783.3		38.12	2017.38		38.12	2135.64		37.92	1728.49		--	--		--	--
38.14	1635.21		38.09	2654.57		38.09	2222.93		38.09	2200.66		38.14	1996.01		38.14	1844		38.14	1834.64		38.14	1948.87		37.94	1782.97		--	--		--	--
38.16	1400.09		38.11	2460.47		38.11	2355.33		38.11	2222.88		38.16	2238.89		38.16	1682.76		38.16	1621.88		38.16	2000.05		37.96	2141.67		--	--		--	--
38.18	1520.82		38.13	2113.65		38.13	2494.21		38.13	2032.79		38.18	1613.91		38.18	1479.36		38.18	1795.05		38.18	1704.52		37.98	2134.6		--	--		--	--
38.2	1310.84		38.15	2599.56		38.15	2026.15		38.15	2027.53		38.2	1541.03		38.2	1183.08		38.2	1494.8		38.2	1745.33		38	2075.46		--	--		--	--
38.22	1242.98		38.17	2651.92		38.17	2048.83		38.17	1920.24		38.22	1637.84		38.22	1564.86		38.22	1754.9		38.22	1678.55		38.02	2146.69		--	--		--	--
38.24	1287.07		38.19	2571.89		38.19	2020.17		38.19	2180.33		38.24	1465.65		38.24	1180.49		38.24	1446.51		38.24	1551.09		38.04	1945.53		--	--		--	--
38.26	1473.48		38.21	2325.36		38.21	1683.18		38.21	2328.73		38.26	1380.3		38.26	1393.16		38.26	1441.69		38.26	1284.83		38.06	2157.4		--	--		--	--
38.28	1453.08		38.23	2613.41		38.23	1644.66		38.23	2054.13		38.28	1397.22		38.28	1399.02		38.28	1163.83		38.28	1221.4		38.08	2006.76		--	--		--	--
38.3	1463.59		38.25	2968.49		38.25	2058.66		38.25	1835.24		38.3	1724.88		38.3	1303.95		38.3	1561.32		38.3	1230.42		38.1	1563.34		--	--		--	--
38.32	1639.46		38.27	2898.51		38.27	1952.96		38.27	1940.18		38.32	1824.86		38.32	1307.23		38.32	1336.83		38.32	933.307		38.12	1629.89		--	--		--	--
38.34	1437.28		38.29	2619.12		38.29	1614.26		38.29	2158.23		38.34	2061.53		38.34	1227.46		38.34	1501.48		38.34	972.948		38.14	1895.87		--	--		--	--
38.36	1597.34		38.31	2748.5		38.31	1711.23		38.31	1909.63		38.36	1697.77		38.36	1282.71		38.36	1320.43		38.36	796.488		38.16	2125.57		--	--		--	--
38.38	1266.17		38.33	3027.59		38.33	1942.34		38.33	2248.94		38.38	1726.66		38.38	1217.48		38.38	1417.37		38.38	666.717		38.18	1824.73		--	--		--	--
38.4	1548.16		38.35	2218.75		38.35	1959.63		38.35	1865.45		38.4	1691.79		38.4	1030.25		38.4	1284.73		38.4	661.568		38.2	1669.42		--	--		--	--
38.42	1367.67		38.37	2692.14		38.37	1524.08		38.37	2357.07		38.42	1567.86		38.42	1168.97		38.42	1173.45		38.42	553.321		38.22	1534.25		--	--		--	--
38.44	1572.86		38.39	2559.29		38.39	1764.16		38.39	2082.5		38.44	1312.04		38.44	1144.56		38.44	1284.8		38.44	449.712		38.24	1577.44		--	--		--	--
38.46	1418.88		38.41	2413.08		38.41	1923.49		38.41	1966.08		38.46	1578.39		38.46	1191.2		38.46	1389.32		38.46	779.512		38.26	1363.91		--	--		--	--
38.48	1419.66		38.43	2493.32		38.43	2070.43		38.43	2401.44		38.48	1588.17		38.48	1172.5		38.48	1136.33		38.48	673.654		38.28	1541.08		--	--		--	--
38.5	1595.81		38.45	2221.95		38.45	1550.41		38.45	1864.98		38.5	1510.76		38.5	1328.19		38.5	1348.06		38.5	558.951		38.3	1389.55		--	--		--	--
38.52	1132.44		38.47	2527.78		38.47	1863		38.47	2348.91		38.52	1305.09		38.52	955.285		38.52	1309.06		38.52	463.358		38.32	1280.41		--	--		--	--
38.54	1393.46		38.49	2524.6		38.49	1677.69		38.49	1902.68		38.54	1292.53		38.54	1132.84		38.54	1230.23		38.54	493.406		38.34	1269.12		--	--		--	--
38.56	1603.34		38.51	2778.31		38.51	1651.21		38.51	2021.51		38.56	1486.71		38.56	936.196		38.56	1320.8		38.56	416.279		38.36	945.839		--	--		--	--
38.58	1548.09		38.53	2452.16		38.53	1760.49		38.53	2054.92		38.58	1251.86		38.58	980.105		38.58	1362.07		38.58	329.753		38.38	1028.69		--	--		--	--
38.6	1358.41		38.55	2479.29		38.55	1741.48		38.55	1562.78		38.6	1489.13		38.6	1075.96		38.6	1228.33		38.6	561.719		38.4	848.182		--	--		--	--
38.62	1598.49		38.57	2608.6		38.57	1794.84		38.57	2190.51		38.62	1247.94		38.62	971.302		38.62	1356.13		38.62	447.165		38.42	879.004		--	--		--	--
38.64	1389.27		38.59	2578.48		38.59	1844.64		38.59	1883.57		38.64	1337.56		38.64	1076.81		38.64	1120.99		38.64	663.47		38.44	529.7		--	--		--	--
38.66	1362.81		38.61	2646.82		38.61	1796.58		38.61	2089.66		38.66	1687.81		38.66	1213.54		38.66	1243.34		38.66	570.077		38.46	744.649		--	--		--	--
38.68	1658.24		38.63	2426.58		38.63	1762.84		38.63	2227.76		38.68	1452.56		38.68	1119.65		38.68	1266.98		38.68	539.425		38.48	606.023		--	--		--	--
38.7	1671.92		38.65	2580.48		38.65	1673.04		38.65	2287.07		38.7	1438.87		38.7	1179.14		38.7	974.313		38.7	524.756		38.5	655.924		--	--		--	--
38.72	1635.65		38.67	2641.45		38.67	1429.94		38.67	1820.79		38.72	1238.34		38.72	1022.44		38.72	1389.31		38.72	559.08		38.52	704.074		--	--		--	--
38.74	1587.15		38.69	2575.32		38.69	1713.28		38.69	1774.75		38.74	1300.49		38.74	1210.58		38.74	1050.47		38.74	400.387		38.54	611.47		--	--		--	--
38.76	1342.72		38.71	2516.94		38.71	1514.85		38.71	2009.91		38.76	1365.99		38.76	1044.95		38.76	1068.89		38.76	454.297		38.56	515.893		--	--		--	--
38.78	1524.51		38.73	2581.72		38.73	1749.42		38.73	1978.55		38.78	1280.15		38.78	1143.29		38.78	1303.48		38.78	371.15		38.58	600.651		--	--		--	--
38.8	1301.6		38.75	2468.12		38.75	1615.83		38.75	2024.56		38.8	1426.85		38.8	1275.17		38.8	1142.72		38.8	575.029		38.6	492.967		--	--		--	--
38.82	1394.3		38.77	2696.43		38.77	1934.67		38.77	1946.73		38.82	1391.82		38.82	1213.19		38.82	1315.89		38.82	384.564		38.62	503.135		--	--		--	--
38.84	1480.41		38.79	2510.47		38.79	1464.5		38.79	2260.69		38.84	1503.98		38.84	1158.36		38.84	1076.08		38.84	579.025		38.64	591.664		--	--		--	--
38.86	1558.46		38.81	2176.43		38.81	1566.95		38.81	2090.57		38.86	1298.87		38.86	1240.96		38.86	1221.1		38.86	729.707		38.66	441.661		--	--		--	--
38.88	1816.23		38.83	2343.55		38.83	1655.13		38.83	2276.83		38.88	1273.99		38.88	1243.84		38.88	1248.07		38.88	642.942		38.68	511.889		--	--		--	--
38.9	1714.34		38.85	2362.27		38.85	1789.95		38.85	2088.37		38.9	1421.46		38.9	1101.89		38.9	1313.81		38.9	676.344		38.7	668.349		--	--		--	--
38.92	1415.71		38.87	2731.91		38.87	1530.67		38.87	1869.61		38.92	1473.93		38.92	1101.68		38.92	1254.49		38.92	468.07		38.72	408.022		--	--		--	--
38.94	1174.79		38.89	2374.8		38.89	1593.95		38.89	1924.72		38.94	1448.74		38.94	1203.71		38.94	1312.92		38.94	490.904		38.74	513.655		--	--		--	--
38.96	1422.04		38.91	2305.22		38.91	1345.45		38.91	2290.52		38.96	1418.44		38.96	958.523		38.96	1100.08		38.96	566.984		38.76	585.888		--	--		--	--
38.98	1244.8		38.93	2646.86		38.93	1826.42		38.93	2002.34		38.98	1368.37		38.98	1174.49		38.98	1250.8		38.98	408.574		38.78	430.671		--	--		--	--
39	1039.33		38.95	2290.71		38.95	1501.78		38.95	2106.07		39	1595.84		39	1149.01		39	1353.57		39	541.623		38.8	338.784		--	--		--	--
39.02	1336.74		38.97	2400.05		38.97	1687.11		38.97	1912.71		39.02	1467.85		39.02	1124.48		39.02	1423.2		39.02	325.191		38.82	411.211		--	--		--	--
39.04	1382.09		38.99	1991.17		38.99	1491.28		38.99	2099.82		39.04	1373.26		39.04	1225.96		39.04	1333.5		39.04	525.334		38.84	522.015		--	--		--	--
39.06	1273.77		39.01	2412.7		39.01	1780.37		39.01	1916.08		39.06	1330.65		39.06	1258.37		39.06	1238.87		39.06	390.207		38.86	492.533		--	--		--	--
39.08	1321.68		39.03	2205.37		39.03	1520.66		39.03	1790.89		39.08	1246.58		39.08	1246.98		39.08	1051.63		39.08	599.347		38.88	493.002		--	--		--	--
39.1	1280.46		39.05	2320.38		39.05	1470.24		39.05	2126.07		39.1	1486.5		39.1	1145.87		39.1	1459.7		39.1	493.554		38.9	515.046		--	--		--	--
39.12	1316.77		39.07	2052.59		39.07	1814.32		39.07	2294.51		39.12	1407.5		39.12	1180.3		39.12	1327.29		39.12	528.025		38.92	396.203		--	--		--	--
39.14	1134.63		39.09	2177.17		39.09	1588.13		39.09	1955.66		39.14	1527.19		39.14	1138.12		39.14	1200.13		39.14	364.206		38.94	518.588		--	--		--	--
39.16	1265.56		39.11	2391.38		39.11	1765.4		39.11	1927.11		39.16	1261.96		39.16	1166.38		39.16	1342.51		39.16	469.255		38.96	456.029		--	--		--	--
39.18	1436.89		39.13	2241.87		39.13	1548.12		39.13	2121.16		39.18	1645.6		39.18	1080.56		39.18	1203.2		39.18	496.455		38.98	461.823		--	--		--	--
39.2	1346.87		39.15	2301.16		39.15	1603.88		39.15	2128.64		39.2	1599.47		39.2	1158.26		39.2	1139.77		39.2	587.543		39	323.774		--	--		--	--
39.22	1444.49		39.17	2147.96		39.17	1570.01		39.17	2110.69		39.22	1237.64		39.22	1199.68		39.22	1369.74		39.22	616.263		39.02	679.079		--	--		--	--
39.24	1494.79		39.19	2457.91		39.19	1771.63		39.19	2124.79		39.24	1602.07		39.24	1255.4		39.24	1360.65		39.24	686.573		39.04	506.149		--	--		--	--
39.26	1223.67		39.21	2438.33		39.21	1730.5		39.21	2116.9		39.26	1390.08		39.26	1254.32		39.26	1226.37		39.26	441.059		39.06	458.129		--	--		--	--
39.28	1184.63		39.23	2403.34		39.23	1640.23		39.23	2308.81		39.28	1374.11		39.28	1246.27		39.28	1571.39		39.28	424.486		39.08	388.048		--	--		--	--
39.3	1182.6		39.25	2115.93		39.25	1224.18		39.25	2111.03		39.3	1354.55		39.3	1520.98		39.3	1366.68		39.3	480.932		39.1	349.736		--	--		--	--
39.32	1421.19		39.27	1769.2		39.27	1360.87		39.27	2071.65		39.32	1697.14		39.32	1557.72		39.32	1520.5		39.32	419.233		39.12	469.41		--	--		--	--
39.34	1116.14		39.29	2308.29		39.29	1489.49		39.29	2015.81		39.34	1531.67		39.34	1408.11		39.34	1291.15		39.34	593.031		39.14	579.413		--	--		--	--
39.36	1280.01		39.31	1804.95		39.31	1641.3		39.31	1971.98		39.36	1567.83		39.36	1310.77		39.36	1412.76		39.36	1002.34		39.16	429.809		--	--		--	--
39.38	1203.98		39.33	2410.5		39.33	1304.02		39.33	1850.4		39.38	1485.02		39.38	1342.41		39.38	1627.05		39.38	712.785		39.18	399.408		--	--		--	--
39.4	1413.11		39.35	2575.41		39.35	1606.27		39.35	1976.19		39.4	1512.77		39.4	1355.1		39.4	1652.8		39.4	825.517		39.2	585.257		--	--		--	--
39.42	1563.16		39.37	2339.26		39.37	1789.16		39.37	1918.09		39.42	1569.65		39.42	1365.42		39.42	1711.92		39.42	747.08		39.22	320.47		--	--		--	--
39.44	1572.36		39.39	2526.41		39.39	1557.16		39.39	1715.71		39.44	1892.95		39.44	1611.59		39.44	2040.8		39.44	850.963		39.24	492.978		--	--		--	--
39.46	1262.73		39.41	2438.03		39.41	1597.71		39.41	1912.66		39.46	1649.84		39.46	1844.35		39.46	2471.57		39.46	959.907		39.26	593.18		--	--		--	--
39.48	1515.88		39.43	2412.26		39.43	1937.98		39.43	2162.62		39.48	2003.64		39.48	1870.6		39.48	2920.81		39.48	1328.31		39.28	416.438		--	--		--	--
39.5	1478.46		39.45	2344.25		39.45	2022.94		39.45	1794.82		39.5	2639.03		39.5	2337.9		39.5	3670.96		39.5	1609.71		39.3	338.747		--	--		--	--
39.52	1251.97		39.47	2366.7		39.47	1638.77		39.47	1796.36		39.52	2692.38		39.52	2419.59		39.52	4076.38		39.52	2010.55		39.32	527.097		--	--		--	--
39.54	1428.68		39.49	2267.07		39.49	1891.62		39.49	1953.51		39.54	3062.12		39.54	3102.27		39.54	4658.22		39.54	1611.64		39.34	496.772		--	--		--	--
39.56	1381.65		39.51	2165.85		39.51	1737.78		39.51	2229.56		39.56	3988.65		39.56	3542.86		39.56	4860.32		39.56	1986.13		39.36	494.32		--	--		--	--
39.58	1338.13		39.53	2169.05		39.53	2006.95		39.53	1838.45		39.58	4224.78		39.58	4240.61		39.58	5029.42		39.58	1715		39.38	617.564		--	--		--	--
39.6	1412.27		39.55	2187.5		39.55	2003.83		39.55	2025.64		39.6	4185.65		39.6	3835.83		39.6	4753.24		39.6	1872.47		39.4	789.732		--	--		--	--
39.62	1378.84		39.57	2629.03		39.57	2269.05		39.57	2052.36		39.62	4309.33		39.62	3810.45		39.62	4104.01		39.62	1945.9		39.42	885.27		--	--		--	--
39.64	1011.84		39.59	2058.5		39.59	2390.39		39.59	1867.28		39.64	3847.68		39.64	3583.55		39.64	4199.28		39.64	1977.27		39.44	905.621		--	--		--	--
39.66	1443.97		39.61	2280.72		39.61	2607.75		39.61	2093.36		39.66	3421.35		39.66	3366.55		39.66	3479.13		39.66	2121.2		39.46	1278.33		--	--		--	--
39.68	1006.94		39.63	2157.53		39.63	2701.62		39.63	1908.47		39.68	3276.16		39.68	2961.93		39.68	3368.99		39.68	1940.26		39.48	1411.7		--	--		--	--
39.7	1328.39		39.65	2269.52		39.65	2645.36		39.65	2096.77		39.7	3452.32		39.7	2807.31		39.7	2659.41		39.7	1925.57		39.5	1413.42		--	--		--	--
39.72	1301.61		39.67	2229.32		39.67	2483.76		39.67	2031.47		39.72	2920.21		39.72	2233.88		39.72	2598.5		39.72	1985.19		39.52	1539.78		--	--		--	--
39.74	1208.31		39.69	2133.58		39.69	2410.44		39.69	1797.9		39.74	2654.6		39.74	2024.63		39.74	2330.35		39.74	1938.8		39.54	1769.94		--	--		--	--
39.76	1108.14		39.71	1933.7		39.71	2317.67		39.71	1712.95		39.76	2213.47		39.76	1794.05		39.76	2181.38		39.76	1957.56		39.56	1866.12		--	--		--	--
39.78	1330.65		39.73	2221.35		39.73	2229.31		39.73	2102.1		39.78	1735.03		39.78	1504.96		39.78	1742.08		39.78	2181.91		39.58	2012.17		--	--		--	--
39.8	1288.89		39.75	2326.87		39.75	1989.45		39.75	1803.68		39.8	1710.2		39.8	1619.89		39.8	1682.3		39.8	2329.94		39.6	1993.01		--	--		--	--
39.82	1030.89		39.77	2029.64		39.77	2102.85		39.77	1715.08		39.82	1624.99		39.82	1402.28		39.82	1722.82		39.82	1778.25		39.62	2102.97		--	--		--	--
39.84	1563.78		39.79	2046.47		39.79	2017.48		39.79	2239.73		39.84	1374.78		39.84	1475.98		39.84	1554.93		39.84	2015.65		39.64	2316.34		--	--		--	--
39.86	1396.6		39.81	2197.18		39.81	1818.19		39.81	1940.01		39.86	1615.16		39.86	1319.62		39.86	1512.34		39.86	1841.3		39.66	1948.56		--	--		--	--
39.88	1482.52		39.83	2450.48		39.83	1476.53		39.83	1962.4		39.88	1439.45		39.88	1408.86		39.88	1274.18		39.88	1853.84		39.68	2294.05		--	--		--	--
39.9	1109.81		39.85	2368.73		39.85	1471.58		39.85	2056.43		39.9	1610.29		39.9	1227.45		39.9	1119.75		39.9	1573.32		39.7	1972.52		--	--		--	--
39.92	1367.78		39.87	2116.8		39.87	1363.77		39.87	1875.55		39.92	1551.2		39.92	1291.82		39.92	1180.92		39.92	1428.24		39.72	2021.53		--	--		--	--
39.94	1246.53		39.89	2350.42		39.89	1453		39.89	1785.09		39.94	1740.85		39.94	1204.59		39.94	991.26		39.94	1272.22		39.74	2003.31		--	--		--	--
39.96	1433.09		39.91	2215.79		39.91	1549.63		39.91	2249.25		39.96	1430.01		39.96	1123.57		39.96	1629.84		39.96	1019.55		39.76	1910.32		--	--		--	--
39.98	1131.12		39.93	2534.82		39.93	1729.78		39.93	2222.16		39.98	1285.22		39.98	1109.24		39.98	1432.75		39.98	918.412		39.78	1806.71		--	--		--	--
40	1321.5		39.95	2174.55		39.95	1627.8		39.95	2041.04		40	1362.88		40	1006.86		40	1319.59		40	927.987		39.8	2095.09		--	--		--	--
40.02	1206.27		39.97	2231.82		39.97	1701.24		39.97	2327.05		40.02	1285.23		40.02	1091.87		40.02	1096		40.02	763.56		39.82	1932.31		--	--		--	--
40.04	1525.39		39.99	1924.14		39.99	1469.82		39.99	1928.43		40.04	1352.54		40.04	1214.51		40.04	1249.9		40.04	545.341		39.84	1830.34		--	--		--	--
40.06	1520.68		40.01	1907.01		40.01	1801.01		40.01	1823.09		40.06	1502.06		40.06	1206.41		40.06	1074.66		40.06	649.989		39.86	1785.98		--	--		--	--
40.08	1542.22		40.03	2336.22		40.03	1574.92		40.03	1851.67		40.08	1302.69		40.08	1281.59		40.08	1042.08		40.08	564.027		39.88	2111.82		--	--		--	--
40.1	1734.87		40.05	2329.4		40.05	1505.04		40.05	2086.2		40.1	1563.83		40.1	1072.83		40.1	1076.84		40.1	575.42		39.9	1966.7		--	--		--	--
40.12	1614.99		40.07	2390.33		40.07	2032.67		40.07	2066.66		40.12	1567.01		40.12	919.17		40.12	1024.46		40.12	593.228		39.92	1819.41		--	--		--	--
40.14	1543.56		40.09	2452.89		40.09	1359.83		40.09	2070.09		40.14	1411.7		40.14	1151.65		40.14	941.119		40.14	736.995		39.94	1645.51		--	--		--	--
40.16	1603.26		40.11	2306.99		40.11	1527.81		40.11	2013.15		40.16	1526.19		40.16	1133.33		40.16	1060.48		40.16	655.917		39.96	1158.49		--	--		--	--
40.18	1610.93		40.13	2484.59		40.13	1486.51		40.13	2213.59		40.18	1151.99		40.18	968.307		40.18	922.742		40.18	503.063		39.98	1297.43		--	--		--	--
40.2	1766.67		40.15	2078.52		40.15	1778.52		40.15	1996.45		40.2	1361.5		40.2	955.963		40.2	1013.93		40.2	594.045		40	1236.6		--	--		--	--
40.22	1349.23		40.17	2324.61		40.17	1547.21		40.17	1870.54		40.22	1274.1		40.22	1165.44		40.22	1045.85		40.22	566.625		40.02	1250.95		--	--		--	--
40.24	1247.06		40.19	2326.21		40.19	1411.38		40.19	1762.21		40.24	1383.71		40.24	1055.83		40.24	1056		40.24	495.249		40.04	636.374		--	--		--	--
40.26	1432.01		40.21	2241.5		40.21	1499.83		40.21	2068.76		40.26	994.004		40.26	789.967		40.26	887.426		40.26	522.737		40.06	693.521		--	--		--	--
40.28	1300.01		40.23	2136.17		40.23	1587.48		40.23	2294.96		40.28	1182.92		40.28	1030.21		40.28	1186.68		40.28	445.369		40.08	727.482		--	--		--	--
40.3	1053.89		40.25	2020.14		40.25	1444.53		40.25	2116.05		40.3	1162.04		40.3	1053.04		40.3	1227.19		40.3	394.08		40.1	636.674		--	--		--	--
40.32	1397.96		40.27	1796.29		40.27	1295.79		40.27	2053.26		40.32	1084.71		40.32	996.192		40.32	1287.13		40.32	409.345		40.12	654.563		--	--		--	--
40.34	1050.88		40.29	2092.46		40.29	1373.1		40.29	2085.18		40.34	1255.47		40.34	823.542		40.34	1123.87		40.34	516.51		40.14	535.333		--	--		--	--
40.36	1437.86		40.31	2204.01		40.31	1245.55		40.31	1801.37		40.36	1314.78		40.36	1114.38		40.36	1026.51		40.36	394.459		40.16	392.804		--	--		--	--
40.38	1380.47		40.33	2125.72		40.33	1505.68		40.33	2050.73		40.38	1049.12		40.38	724.317		40.38	975.999		40.38	389.223		40.18	444.942		--	--		--	--
40.4	1234.3		40.35	2169.48		40.35	1374.29		40.35	2004.57		40.4	1029.19		40.4	928.22		40.4	1146.95		40.4	454.87		40.2	530.018		--	--		--	--
40.42	1462.65		40.37	1794.68		40.37	1649.14		40.37	1844.76		40.42	1290.24		40.42	916.461		40.42	1057.56		40.42	523.595		40.22	477.904		--	--		--	--
40.44	1202.74		40.39	2058.62		40.39	1483.93		40.39	1819.4		40.44	1083.36		40.44	1103		40.44	910.285		40.44	333.82		40.24	341.051		--	--		--	--
40.46	1390.27		40.41	1936.35		40.41	1415.03		40.41	1587.34		40.46	1375.99		40.46	1059.12		40.46	1189.75		40.46	361.161		40.26	406.26		--	--		--	--
40.48	1258.69		40.43	1849.23		40.43	1564.91		40.43	1761.6		40.48	1228.85		40.48	995.714		40.48	1004.69		40.48	446.538		40.28	515.593		--	--		--	--
40.5	1310.01		40.45	1808.74		40.45	1541.48		40.45	2200.97		40.5	1269.46		40.5	813.58		40.5	1149.95		40.5	377.43		40.3	570.308		--	--		--	--
40.52	1239.3		40.47	2038.59		40.47	1527.4		40.47	1912.61		40.52	1310.01		40.52	1074.38		40.52	1248.13		40.52	402.249		40.32	453.477		--	--		--	--
40.54	1095.39		40.49	1991.87		40.49	1344.72		40.49	1933.78		40.54	1148.73		40.54	952.345		40.54	964.179		40.54	449.759		40.34	384.334		--	--		--	--
40.56	1244.67		40.51	2163.3		40.51	1209.05		40.51	1651.98		40.56	1350.96		40.56	986.633		40.56	963.277		40.56	382.345		40.36	447.95		--	--		--	--
40.58	1365.13		40.53	1950.94		40.53	1312.4		40.53	1784.98		40.58	1236.23		40.58	1061.08		40.58	1150.66		40.58	453.077		40.38	452.959		--	--		--	--
40.6	1160.52		40.55	2301.19		40.55	1295.43		40.55	1579.08		40.6	1453.81		40.6	1077.35		40.6	1293.62		40.6	508.729		40.4	545.477		--	--		--	--
40.62	1003.44		40.57	2061.67		40.57	1308.94		40.57	1878.81		40.62	1184.92		40.62	1044.6		40.62	990.495		40.62	395.587		40.42	401.882		--	--		--	--
40.64	1247.17		40.59	1814.24		40.59	1176.09		40.59	1684.03		40.64	999.52		40.64	1006.55		40.64	921.777		40.64	413.622		40.44	391.41		--	--		--	--
40.66	1240.95		40.61	1804		40.61	1354.51		40.61	1848.48		40.66	1266.04		40.66	889.03		40.66	842.469		40.66	381.294		40.46	321.183		--	--		--	--
40.68	1375.51		40.63	1958.77		40.63	1569.86		40.63	1774.7		40.68	1186.8		40.68	1040.63		40.68	1040.16		40.68	567.893		40.48	367.387		--	--		--	--
40.7	1049.69		40.65	2270.64		40.65	1150.47		40.65	1879.28		40.7	1193.09		40.7	914.677		40.7	1191.14		40.7	434.484		40.5	337.425		--	--		--	--
40.72	1049.89		40.67	1958.73		40.67	1328.37		40.67	1907.21		40.72	1507.38		40.72	1075.11		40.72	1220.01		40.72	548.2		40.52	414.597		--	--		--	--
40.74	1036.59		40.69	1914.99		40.69	1403.04		40.69	1752.49		40.74	1208.11		40.74	1040.73		40.74	1174.44		40.74	314.43		40.54	488.008		--	--		--	--
40.76	1092.37		40.71	1972.22		40.71	1454.64		40.71	1621.16		40.76	1049.91		40.76	882.516		40.76	1137.32		40.76	432.431		40.56	381.403		--	--		--	--
40.78	1419.88		40.73	2011.42		40.73	1453.43		40.73	1829.39		40.78	1185.86		40.78	842.821		40.78	844.391		40.78	415.988		40.58	461.332		--	--		--	--
40.8	1016.01		40.75	2082.19		40.75	1279.21		40.75	1377.04		40.8	1388.92		40.8	922.27		40.8	874.955		40.8	482.088		40.6	509.481		--	--		--	--
40.82	1114.4		40.77	2121.91		40.77	1175.47		40.77	1816.42		40.82	1275.06		40.82	1002.97		40.82	1122.4		40.82	501.776		40.62	324.869		--	--		--	--
40.84	946.27		40.79	1819.88		40.79	1342.72		40.79	1583.65		40.84	1052.69		40.84	945.789		40.84	810.593		40.84	437.967		40.64	333.006		--	--		--	--
40.86	1132.93		40.81	1969.15		40.81	1429.83		40.81	1745.39		40.86	1325.64		40.86	920.098		40.86	916.706		40.86	490.937		40.66	461.338		--	--		--	--
40.88	1188.91		40.83	1505.55		40.83	1338.73		40.83	1672.13		40.88	1203.5		40.88	1099.58		40.88	1001.91		40.88	389.669		40.68	363.388		--	--		--	--
40.9	1109.78		40.85	1913.68		40.85	1298.75		40.85	1883.72		40.9	1006.27		40.9	953.51		40.9	1126.35		40.9	293.97		40.7	335.638		--	--		--	--
40.92	1307.43		40.87	1763.61		40.87	1310.95		40.87	1964.71		40.92	1315.27		40.92	889.522		40.92	1041.85		40.92	305.73		40.72	630.302		--	--		--	--
40.94	1198.23		40.89	2023.61		40.89	1341.31		40.89	1754.28		40.94	1098.03		40.94	998.201		40.94	890.319		40.94	541.496		40.74	459.242		--	--		--	--
40.96	1151.43		40.91	1906.05		40.91	1553.06		40.91	1734.86		40.96	1113.51		40.96	955.78		40.96	1078.45		40.96	316.16		40.76	293.149		--	--		--	--
40.98	1227.21		40.93	2120.86		40.93	1338.04		40.93	1894.19		40.98	1227.55		40.98	952.417		40.98	1098.05		40.98	448.987		40.78	347.805		--	--		--	--
41	1293.33		40.95	1985.56		40.95	1321.46		40.95	1850.26		41	1301.56		41	1202.11		41	1087.91		41	509.268		40.8	378.791		--	--		--	--
41.02	1181.42		40.97	2075.48		40.97	1383.19		40.97	1716.61		41.02	1481.69		41.02	782.386		41.02	1016.66		41.02	304.999		40.82	338.224		--	--		--	--
41.04	1115.52		40.99	2065.97		40.99	1438.26		40.99	1739.24		41.04	1221		41.04	1008.9		41.04	1112.71		41.04	593.612		40.84	430.925		--	--		--	--
41.06	1124.48		41.01	1804.68		41.01	1033.83		41.01	2230.66		41.06	1220.41		41.06	917.157		41.06	1009.4		41.06	599.421		40.86	330.721		--	--		--	--
41.08	1280.54		41.03	2028.47		41.03	1326.72		41.03	1954.95		41.08	1178.29		41.08	961.649		41.08	909.113		41.08	327.007		40.88	359.851		--	--		--	--
41.1	1044.19		41.05	1815.19		41.05	1187.92		41.05	1765.19		41.1	1109.93		41.1	917.722		41.1	1017.27		41.1	420.785		40.9	401.79		--	--		--	--
41.12	1280.51		41.07	1935.31		41.07	1385.38		41.07	1906.54		41.12	1372.36		41.12	924.919		41.12	1002.53		41.12	479.5		40.92	585.07		--	--		--	--
41.14	947.359		41.09	2003.44		41.09	1572.06		41.09	2000.74		41.14	1259.73		41.14	717.488		41.14	1161.78		41.14	457.8		40.94	334.359		--	--		--	--
41.16	1181.91		41.11	1965.02		41.11	1256.34		41.11	1987.09		41.16	1081.99		41.16	1166.55		41.16	1174.09		41.16	341.253		40.96	504.502		--	--		--	--
41.18	980.629		41.13	1548.04		41.13	963.545		41.13	1829.74		41.18	1009.13		41.18	1010.6		41.18	1137.84		41.18	412.551		40.98	431.181		--	--		--	--
41.2	1197.31		41.15	1799.81		41.15	1473.54		41.15	1650.07		41.2	1272.65		41.2	996.11		41.2	1017.87		41.2	413.85		41	401.768		--	--		--	--
41.22	1130.35		41.17	1953.67		41.17	1322.29		41.17	1817.38		41.22	1185.2		41.22	960.425		41.22	964.503		41.22	357.968		41.02	447.124		--	--		--	--
41.24	1136.81		41.19	1798.74		41.19	1256.77		41.19	1949.08		41.24	1219.02		41.24	906.633		41.24	1018.29		41.24	386.976		41.04	284.968		--	--		--	--
41.26	1262.72		41.21	1877.98		41.21	1277.41		41.21	1534.66		41.26	1190.57		41.26	1027.8		41.26	977.779		41.26	348.629		41.06	370.765		--	--		--	--
41.28	1228.77		41.23	1759.46		41.23	1327.37		41.23	1832.16		41.28	1240.08		41.28	886.926		41.28	1058.27		41.28	424.031		41.08	319.246		--	--		--	--
41.3	933.111		41.25	1769.14		41.25	1293.36		41.25	1539.08		41.3	1141.94		41.3	776.555		41.3	1046.1		41.3	400.903		41.1	531.072		--	--		--	--
41.32	1090.99		41.27	1813.09		41.27	1390.92		41.27	1670.73		41.32	1043.56		41.32	793.637		41.32	978.273		41.32	424.584		41.12	322.134		--	--		--	--
41.34	1254.71		41.29	1894.82		41.29	1454.54		41.29	1621.59		41.34	1045.02		41.34	985.039		41.34	1061.75		41.34	478.878		41.14	479.958		--	--		--	--
41.36	1253.66		41.31	2046.7		41.31	1644.59		41.31	1812.63		41.36	950.02		41.36	998.957		41.36	1027.98		41.36	471.361		41.16	320.782		--	--		--	--
41.38	1240.08		41.33	2002.39		41.33	1576.62		41.33	1825.32		41.38	1250.85		41.38	1093.84		41.38	1310.22		41.38	361.184		41.18	488.795		--	--		--	--
41.4	996.711		41.35	1841.31		41.35	1355.25		41.35	1806.22		41.4	1257.98		41.4	1102.67		41.4	937.55		41.4	500.144		41.2	472.337		--	--		--	--
41.42	1071.33		41.37	1933.76		41.37	1208.12		41.37	1777.29		41.42	1286.04		41.42	1131.89		41.42	918.639		41.42	465.67		41.22	396.385		--	--		--	--
41.44	1085.7		41.39	2010.71		41.39	1480.41		41.39	1848.56		41.44	1312.34		41.44	1165.33		41.44	1099.46		41.44	444.208		41.24	395.829		--	--		--	--
41.46	1394.48		41.41	1739.06		41.41	1599.65		41.41	1700.56		41.46	1391.35		41.46	1063.62		41.46	921.074		41.46	522.656		41.26	405.325		--	--		--	--
41.48	1511.87		41.43	2164.39		41.43	1789.9		41.43	1927.46		41.48	1252.2		41.48	1006.29		41.48	1017.26		41.48	474.791		41.28	391.67		--	--		--	--
41.5	1747.56		41.45	1835.68		41.45	1740.84		41.45	1627.18		41.5	1270.31		41.5	1208.49		41.5	1048.78		41.5	521.79		41.3	429.747		--	--		--	--
41.52	1504.96		41.47	2356.64		41.47	1365.11		41.47	2099.5		41.52	1511.45		41.52	937.934		41.52	1171.37		41.52	396.946		41.32	494.886		--	--		--	--
41.54	1351.14		41.49	1968.15		41.49	1454.46		41.49	2022.73		41.54	1398.36		41.54	844.645		41.54	1114.93		41.54	316.713		41.34	432.858		--	--		--	--
41.56	1396.57		41.51	2226.07		41.51	1352.33		41.51	2059.26		41.56	1315.67		41.56	1086.17		41.56	1136.33		41.56	521.272		41.36	381.221		--	--		--	--
41.58	1526.11		41.53	1910.32		41.53	1562.46		41.53	2303.37		41.58	1297.36		41.58	1055.47		41.58	1113.04		41.58	467.703		41.38	396.661		--	--		--	--
41.6	1493.32		41.55	1761.52		41.55	1693.26		41.55	1662.72		41.6	1042.2		41.6	1076.47		41.6	1120.33		41.6	435.017		41.4	500.101		--	--		--	--
41.62	1223.28		41.57	2142.08		41.57	1324.43		41.57	1746.81		41.62	1129.24		41.62	829.198		41.62	1194.19		41.62	442.291		41.42	369.86		--	--		--	--
41.64	1372.79		41.59	1730.23		41.59	1635		41.59	2001.87		41.64	1291.37		41.64	955.862		41.64	977.696		41.64	470.415		41.44	332.8		--	--		--	--
41.66	1309.77		41.61	1884.97		41.61	1167.22		41.61	1760.67		41.66	1473.17		41.66	1039.45		41.66	884.754		41.66	577.38		41.46	330.507		--	--		--	--
41.68	1201.54		41.63	2374.9		41.63	1153.5		41.63	1907.59		41.68	1278.6		41.68	967.719		41.68	1090.35		41.68	468.511		41.48	421.949		--	--		--	--
41.7	1338.1		41.65	1782.57		41.65	1292.25		41.65	1745.29		41.7	1155.01		41.7	827.018		41.7	1137.12		41.7	408.629		41.5	420.689		--	--		--	--
41.72	1222.89		41.67	1610.05		41.67	1028.85		41.67	1691.64		41.72	1181.22		41.72	799.016		41.72	1005.67		41.72	344.486		41.52	415.529		--	--		--	--
41.74	1050.08		41.69	1807.7		41.69	1427.52		41.69	1779.1		41.74	1371.68		41.74	1011.75		41.74	936.312		41.74	460.148		41.54	429.987		--	--		--	--
41.76	1343.2		41.71	1663.25		41.71	1278.18		41.71	1511.71		41.76	1345.86		41.76	976.325		41.76	880.641		41.76	441.328		41.56	384.795		--	--		--	--
41.78	1099.54		41.73	1774.83		41.73	1204.18		41.73	1823.73		41.78	1234.36		41.78	979.445		41.78	1168.49		41.78	453.715		41.58	466.783		--	--		--	--
41.8	1130.72		41.75	1693.91		41.75	1272.89		41.75	1801.29		41.8	1337.37		41.8	1014.43		41.8	1077.43		41.8	562.198		41.6	341.64		--	--		--	--
41.82	1026.29		41.77	2003.05		41.77	1486.48		41.77	1749.54		41.82	988.03		41.82	1079.81		41.82	1038.29		41.82	417.513		41.62	408.139		--	--		--	--
41.84	1104.04		41.79	1729.72		41.79	1453.48		41.79	1711.61		41.84	1302.25		41.84	879.322		41.84	990.274		41.84	446.83		41.64	431.851		--	--		--	--
41.86	1075.63		41.81	1867.02		41.81	1396.89		41.81	1630.02		41.86	1299.65		41.86	1000.52		41.86	1088.14		41.86	531.019		41.66	420.512		--	--		--	--
41.88	1088		41.83	1563.79		41.83	1391.1		41.83	1978.62		41.88	1124.84		41.88	957.565		41.88	1037.44		41.88	402.038		41.68	452.765		--	--		--	--
41.9	1158.96		41.85	1878.56		41.85	1512		41.85	2075.79		41.9	886.089		41.9	1011.43		41.9	1183.26		41.9	520.414		41.7	491.967		--	--		--	--
41.92	1557.89		41.87	1733.73		41.87	1451.29		41.87	2063.11		41.92	1261.25		41.92	978.049		41.92	796.31		41.92	461.232		41.72	373.999		--	--		--	--
41.94	1690.54		41.89	2192.09		41.89	1410.25		41.89	1874.38		41.94	1126.24		41.94	971.354		41.94	922.778		41.94	393.493		41.74	317.337		--	--		--	--
41.96	1499.08		41.91	2127.61		41.91	1358.1		41.91	1887.11		41.96	1350.64		41.96	1062.41		41.96	980.72		41.96	487.443		41.76	364.905		--	--		--	--
41.98	1452.06		41.93	2017.02		41.93	1635.99		41.93	1761.52		41.98	1234.75		41.98	1038.64		41.98	759.251		41.98	401.994		41.78	405.16		--	--		--	--
42	1235.61		41.95	2083.38		41.95	1448.95		41.95	1624.4		42	1113.94		42	995.864		42	995.864		42	504.44		41.8	291.97		--	--		--	--
42.02	1166.62		41.97	1722.44		41.97	1350.06		41.97	1707.37		42.02	1012.34		42.02	983.935		42.02	863.983		42.02	414.453		41.82	425.599		--	--		--	--
42.04	1423.98		41.99	2002.27		41.99	1197.63		41.99	1746.82		42.04	1176.06		42.04	1047.73		42.04	959.099		42.04	411.596		41.84	514.369		--	--		--	--
42.06	1410.45		42.01	1876.43		42.01	1581.15		42.01	1771.83		42.06	1194.27		42.06	1042.13		42.06	880.866		42.06	466.737		41.86	413.86		--	--		--	--
42.08	1304.94		42.03	1969.54		42.03	1381.31		42.03	1817.09		42.08	1106.61		42.08	982.046		42.08	979.328		42.08	449.999		41.88	524.741		--	--		--	--
42.1	1276.51		42.05	1815.94		42.05	1318.81		42.05	2124.21		42.1	980.512		42.1	1112.14		42.1	783.054		42.1	380.209		41.9	438.57		--	--		--	--
42.12	1232.52		42.07	1937.94		42.07	1210.73		42.07	1741.55		42.12	1051.65		42.12	835.951		42.12	982.692		42.12	384.337		41.92	342.285		--	--		--	--
42.14	1111.91		42.09	2124.16		42.09	1401.48		42.09	1942.97		42.14	1099.22		42.14	778.817		42.14	933.198		42.14	369.906		41.94	247.034		--	--		--	--
42.16	939.368		42.11	1977.51		42.11	1242.27		42.11	1820.94		42.16	1154.91		42.16	983.086		42.16	1080.34		42.16	403.801		41.96	457.704		--	--		--	--
42.18	1263.15		42.13	1730.08		42.13	1384.9		42.13	1440.03		42.18	1045.88		42.18	948.061		42.18	1135.88		42.18	398.038		41.98	410.813		--	--		--	--
42.2	1027.94		42.15	1802		42.15	1518.69		42.15	1917.84		42.2	1427.09		42.2	974.313		42.2	1033.3		42.2	392.236		42	248.641		--	--		--	--
42.22	1407.26		42.17	1677.42		42.17	1284.31		42.17	1736.55		42.22	1227.17		42.22	854.854		42.22	1102.89		42.22	353.136		42.02	298.101		--	--		--	--
42.24	1276.97		42.19	1648.8		42.19	1265.17		42.19	1605.66		42.24	1187.72		42.24	1082.27		42.24	1021.83		42.24	403.926		42.04	432.97		--	--		--	--
42.26	999.219		42.21	1661.89		42.21	1419.44		42.21	1834.95		42.26	864.455		42.26	1241.32		42.26	1164.43		42.26	672.98		42.06	562.807		--	--		--	--
42.28	1266.14		42.23	1778.95		42.23	1274.16		42.23	1932.17		42.28	1096.73		42.28	1124.18		42.28	1152.88		42.28	419.498		42.08	392.293		--	--		--	--
42.3	994.904		42.25	2165.26		42.25	1286.05		42.25	2199.07		42.3	1251.93		42.3	992.879		42.3	769.263		42.3	618.239		42.1	410.527		--	--		--	--
42.32	1257		42.27	1964.89		42.27	1427.34		42.27	1848.79		42.32	1680.08		42.32	1022.48		42.32	1103.82		42.32	524.763		42.12	506.559		--	--		--	--
42.34	1669.01		42.29	1717.24		42.29	1231.11		42.29	2195.34		42.34	1492.45		42.34	1152.54		42.34	1099.5		42.34	457.137		42.14	417.853		--	--		--	--
42.36	1717.26		42.31	1639.92		42.31	1593.32		42.31	2154.58		42.36	1305.43		42.36	832.499		42.36	1075.05		42.36	548.228		42.16	350.39		--	--		--	--
42.38	1817.96		42.33	1935.17		42.33	1493.35		42.33	2013.66		42.38	1320.11		42.38	797.887		42.38	1004.18		42.38	539.246		42.18	522.029		--	--		--	--
42.4	2084.98		42.35	1760.46		42.35	1939.37		42.35	1802.77		42.4	1232.76		42.4	1227.1		42.4	1059.52		42.4	464.205		42.2	294.781		--	--		--	--
42.42	1918.97		42.37	1812.29		42.37	1614.74		42.37	1937.16		42.42	1635.72		42.42	1023.76		42.42	1044.86		42.42	448.601		42.22	443.081		--	--		--	--
42.44	1494.7		42.39	2477.89		42.39	1632.25		42.39	1783.53		42.44	1116.84		42.44	1272.94		42.44	1061.66		42.44	428.168		42.24	504.142		--	--		--	--
42.46	1473.46		42.41	1945.85		42.41	1481.53		42.41	1934.41		42.46	1131.43		42.46	891.175		42.46	1027.97		42.46	425.42		42.26	410.972		--	--		--	--
42.48	1575.82		42.43	1998.29		42.43	1476.26		42.43	1699.92		42.48	1332.14		42.48	841.284		42.48	948.85		42.48	392.63		42.28	405.706		--	--		--	--
42.5	1491.1		42.45	1680.85		42.45	1373.57		42.45	1749.11		42.5	1244.16		42.5	1077.03		42.5	1010.48		42.5	544.315		42.3	531.727		--	--		--	--
42.52	1465.45		42.47	1688.09		42.47	1241.1		42.47	1795.61		42.52	1140.76		42.52	1081.37		42.52	1097.55		42.52	561.92		42.32	460.34		--	--		--	--
42.54	1325.73		42.49	2009.26		42.49	1438.58		42.49	1450.59		42.54	1024.37		42.54	936.152		42.54	783.847		42.54	415.893		42.34	419.055		--	--		--	--
42.56	1178.99		42.51	1833.71		42.51	1408.91		42.51	1831.48		42.56	1260.28		42.56	830.25		42.56	863.867		42.56	461.136		42.36	409.272		--	--		--	--
42.58	1258.81		42.53	1805.56		42.53	1402.1		42.53	1877.34		42.58	970.965		42.58	1152.26		42.58	1008.38		42.58	440.572		42.38	410.856		--	--		--	--
42.6	1168.74		42.55	1968.35		42.55	1302.68		42.55	1655.46		42.6	1180.7		42.6	890.385		42.6	835.95		42.6	561.979		42.4	268.819		--	--		--	--
42.62	1326.8		42.57	2000.41		42.57	1217.56		42.57	1434		42.62	1169.73		42.62	1222.03		42.62	848.934		42.62	457.203		42.42	284.01		--	--		--	--
42.64	1169.84		42.59	1699.94		42.59	1502.8		42.59	1532.02		42.64	1289.01		42.64	946.187		42.64	819.277		42.64	400.577		42.44	521.791		--	--		--	--
42.66	999.233		42.61	1419.01		42.61	1246.33		42.61	1658.98		42.66	1257.23		42.66	886.08		42.66	882.648		42.66	419.458		42.46	375.997		--	--		--	--
42.68	1077.13		42.63	1570.25		42.63	999.368		42.63	1752.38		42.68	1016.67		42.68	1021.62		42.68	851.823		42.68	559.118		42.48	390.223		--	--		--	--
42.7	1118.45		42.65	1783.68		42.65	1142.78		42.65	1924.74		42.7	1288.17		42.7	947.203		42.7	782.174		42.7	430.17		42.5	517.184		--	--		--	--
42.72	1010.14		42.67	1797.49		42.67	1228.87		42.67	1650.9		42.72	1101.43		42.72	894.758		42.72	1084.85		42.72	364.576		42.52	373.831		--	--		--	--
42.74	1059.57		42.69	1736.26		42.69	1058.66		42.69	1789.3		42.74	1204.8		42.74	956.075		42.74	830.669		42.74	349.128		42.54	347.608		--	--		--	--
42.76	994.44		42.71	1861.99		42.71	1301.59		42.71	1460.8		42.76	1038.13		42.76	820.661		42.76	901.862		42.76	400.028		42.56	420.616		--	--		--	--
42.78	1315.1		42.73	1749.05		42.73	1279.79		42.73	1962.05		42.78	1220.99		42.78	932.78		42.78	822.285		42.78	330.393		42.58	390.7		--	--		--	--
42.8	1338.04		42.75	1523.72		42.75	1272.4		42.75	1981.8		42.8	1191.95		42.8	913.728		42.8	1062.18		42.8	419.816		42.6	406.282		--	--		--	--
42.82	1073.33		42.77	2015.86		42.77	1524.11		42.77	1758.12		42.82	954.128		42.82	832.144		42.82	981.598		42.82	481.077		42.62	429.287		--	--		--	--
42.84	1165.39		42.79	1637.42		42.79	1315.78		42.79	1759.4		42.84	1162.15		42.84	1166.76		42.84	1094.93		42.84	460.025		42.64	409.027		--	--		--	--
42.86	1177.47		42.81	1538.99		42.81	1315.17		42.81	1841.91		42.86	925.273		42.86	794.768		42.86	761.66		42.86	412.5		42.66	363.752		--	--		--	--
42.88	1062.77		42.83	1541.19		42.83	1265.75		42.83	1842.26		42.88	1048.35		42.88	779.798		42.88	885.507		42.88	418.964		42.68	383.422		--	--		--	--
42.9	1156.65		42.85	1389.73		42.85	1130.03		42.85	1795.74		42.9	971.405		42.9	870.151		42.9	769.43		42.9	346.213		42.7	370.396		--	--		--	--
42.92	889.656		42.87	1897.2		42.87	1032.96		42.87	1544.3		42.92	927.466		42.92	925.122		42.92	797.605		42.92	527.534		42.72	508.437		--	--		--	--
42.94	963.526		42.89	1667.16		42.89	1287.94		42.89	1704.82		42.94	1041.38		42.94	1027.23		42.94	1042.96		42.94	361.704		42.74	270.151		--	--		--	--
42.96	952.105		42.91	1625.42		42.91	1110.06		42.91	1502.13		42.96	1175.15		42.96	1028.17		42.96	867.937		42.96	403.41		42.76	383.783		--	--		--	--
42.98	1278.51		42.93	1603.98		42.93	942.23		42.93	1660.22		42.98	1108.01		42.98	1019.7		42.98	947.87		42.98	438.846		42.78	333.558		--	--		--	--
43	1177.18		42.95	1668.46		42.95	1198.63		42.95	1730.21		43	1385.7		43	946.028		43	925.903		43	464.464		42.8	383.319		--	--		--	--
43.02	1131.4		42.97	1491.29		42.97	1047.17		42.97	1770.48		43.02	1024.04		43.02	823.701		43.02	937.19		43.02	361.014		42.82	423.706		--	--		--	--
43.04	995.059		42.99	1772		42.99	1180.88		42.99	1623.71		43.04	1058.95		43.04	848.353		43.04	986.14		43.04	418.995		42.84	273.998		--	--		--	--
43.06	959.608		43.01	1578.06		43.01	1203.37		43.01	1898.88		43.06	993.373		43.06	929.954		43.06	974.838		43.06	567.769		42.86	323.411		--	--		--	--
43.08	1076.6		43.03	1620.78		43.03	998.868		43.03	1850.31		43.08	798.862		43.08	922.24		43.08	813.758		43.08	419.891		42.88	229.914		--	--		--	--
43.1	1083.84		43.05	1745.76		43.05	1285.8		43.05	1486.3		43.1	859.082		43.1	947.194		43.1	854.558		43.1	439.973		42.9	333.517		--	--		--	--
43.12	987.548		43.07	1511.88		43.07	1388.02		43.07	1783.98		43.12	1058.69		43.12	999.353		43.12	896.61		43.12	477.88		42.92	576.875		--	--		--	--
43.14	970.71		43.09	1728.06		43.09	1241.49		43.09	1848.59		43.14	1035.6		43.14	1060.16		43.14	1020.65		43.14	458.66		42.94	363.906		--	--		--	--
43.16	1045.63		43.11	1545.12		43.11	1282.36		43.11	1833.58		43.16	1041.52		43.16	837.761		43.16	945.432		43.16	419.932		42.96	366.123		--	--		--	--
43.18	1110.39		43.13	1642.99		43.13	1149.91		43.13	1822.35		43.18	1065.46		43.18	905.371		43.18	1005.88		43.18	500.396		42.98	298.157		--	--		--	--
43.2	947.197		43.15	1688.3		43.15	1079.85		43.15	1414.15		43.2	1082.37		43.2	979.758		43.2	1016.39		43.2	459.869		43	262.833		--	--		--	--
43.22	1114.76		43.17	1347.41		43.17	1257.72		43.17	1672.99		43.22	1104.18		43.22	902.354		43.22	849.765		43.22	478.974		43.02	369.011		--	--		--	--
43.24	790.276		43.19	1440.27		43.19	1220.01		43.19	1751.6		43.24	731.785		43.24	976.177		43.24	939.781		43.24	415.157		43.04	352.275		--	--		--	--
43.26	884.404		43.21	1696.76		43.21	1206.8		43.21	1709.39		43.26	1105.13		43.26	814.997		43.26	990.866		43.26	373.53		43.06	440.179		--	--		--	--
43.28	1084.47		43.23	1764.09		43.23	1094.5		43.23	1810.01		43.28	996.782		43.28	931.374		43.28	924.286		43.28	256.216		43.08	593.941		--	--		--	--
43.3	804.456		43.25	1489.22		43.25	1176.68		43.25	1602.32		43.3	1093.33		43.3	958.268		43.3	983.624		43.3	437.706		43.1	392.682		--	--		--	--
43.32	959.753		43.27	1544.15		43.27	1086.76		43.27	1869.88		43.32	1069		43.32	786.002		43.32	819.217		43.32	539.158		43.12	523.943		--	--		--	--
43.34	882.022		43.29	1673.4		43.29	1216.53		43.29	1572.56		43.34	1109.07		43.34	992.824		43.34	920.222		43.34	445.851		43.14	296.906		--	--		--	--
43.36	1062.55		43.31	1495.14		43.31	1450.53		43.31	1828.89		43.36	867.285		43.36	990.302		43.36	901.112		43.36	519.729		43.16	377.392		--	--		--	--
43.38	939.573		43.33	1716.31		43.33	1024.64		43.33	1596.51		43.38	958.596		43.38	869.789		43.38	952.232		43.38	484.503		43.18	279.397		--	--		--	--
43.4	1030.33		43.35	1805.81		43.35	1056.69		43.35	1756.28		43.4	1279.18		43.4	912.672		43.4	901.787		43.4	568.533		43.2	271.117		--	--		--	--
43.42	1153.27		43.37	1798.93		43.37	1193.54		43.37	1757.57		43.42	1032.63		43.42	890.646		43.42	876.521		43.42	399.302		43.22	423.528		--	--		--	--
43.44	1022.28		43.39	1752.31		43.39	1166.35		43.39	1657.7		43.44	933.975		43.44	1151.81		43.44	1097.49		43.44	461.126		43.24	383.025		--	--		--	--
43.46	885.874		43.41	2002.87		43.41	931.779		43.41	1826.88		43.46	1131.32		43.46	839.348		43.46	797.768		43.46	560.682		43.26	300.882		--	--		--	--
43.48	1020.83		43.43	1589.31		43.43	1278.51		43.43	1779.21		43.48	1178.51		43.48	727.644		43.48	962.442		43.48	521.786		43.28	332.733		--	--		--	--
43.5	1242.47		43.45	1590.47		43.45	1403.41		43.45	1428.46		43.5	1159.35		43.5	990.321		43.5	978.606		43.5	672.406		43.3	400.802		--	--		--	--
43.52	942.169		43.47	1514.37		43.47	1228.58		43.47	1977.59		43.52	935.897		43.52	758.202		43.52	1026.6		43.52	352.622		43.32	479.57		--	--		--	--
43.54	1170.88		43.49	1400.04		43.49	1184.04		43.49	1682.39		43.54	988.568		43.54	747.026		43.54	1007.66		43.54	415.012		43.34	250.205		--	--		--	--
43.56	1215.66		43.51	1695.28		43.51	1011.24		43.51	1472.15		43.56	1009.31		43.56	1015.18		43.56	1109.91		43.56	530.709		43.36	302.017		--	--		--	--
43.58	964.559		43.53	1992.35		43.53	905.032		43.53	1566.49		43.58	922.323		43.58	820.555		43.58	937.425		43.58	348.225		43.38	408.774		--	--		--	--
43.6	995.402		43.55	1833.24		43.55	1032.81		43.55	1733.77		43.6	744.954		43.6	1052.86		43.6	988.062		43.6	355.257		43.4	373.951		--	--		--	--
43.62	1215.07		43.57	1648.72		43.57	1224.58		43.57	1577.52		43.62	907.944		43.62	1032.98		43.62	834.245		43.62	369.989		43.42	443.379		--	--		--	--
43.64	1011.83		43.59	1891.74		43.59	1264.31		43.59	1607.45		43.64	968.12		43.64	1053.62		43.64	767.907		43.64	383.449		43.44	313.46		--	--		--	--
43.66	1362.3		43.61	1704.15		43.61	1407.81		43.61	1592.35		43.66	1146.04		43.66	1037.34		43.66	774.635		43.66	484.127		43.46	474.07		--	--		--	--
43.68	1138.81		43.63	1491.28		43.63	1316.4		43.63	1605.75		43.68	968.722		43.68	796.456		43.68	874.854		43.68	306.435		43.48	352.722		--	--		--	--
43.7	952.818		43.65	1566.35		43.65	1048.65		43.65	1936.96		43.7	1018.41		43.7	1023.24		43.7	888.329		43.7	340.033		43.5	383.532		--	--		--	--
43.72	963.778		43.67	1566.44		43.67	1225.58		43.67	1721.07		43.72	1150.02		43.72	792.472		43.72	836.613		43.72	444.183		43.52	388.99		--	--		--	--
43.74	889.075		43.69	1677.05		43.69	1166.56		43.69	1926.18		43.74	1244.6		43.74	843.672		43.74	942.39		43.74	441.485		43.54	399.013		--	--		--	--
43.76	1087.65		43.71	1517.1		43.71	1286.72		43.71	1828.74		43.76	966.794		43.76	781.652		43.76	1016.44		43.76	334.862		43.56	500.717		--	--		--	--
43.78	997.559		43.73	1474.47		43.73	1348.96		43.73	1733.94		43.78	1003.46		43.78	943.114		43.78	827.775		43.78	388.918		43.58	291.171		--	--		--	--
43.8	1176.51		43.75	1357.27		43.75	1143		43.75	1694.98		43.8	1129.64		43.8	1029.82		43.8	941.535		43.8	409.313		43.6	373.51		--	--		--	--
43.82	1017.38		43.77	1371.37		43.77	1072.15		43.77	1752.39		43.82	925.309		43.82	841.772		43.82	809.482		43.82	441.925		43.62	334.061		--	--		--	--
43.84	1096.71		43.79	1467.7		43.79	1150.89		43.79	1685.72		43.84	884.412		43.84	1030.32		43.84	837.957		43.84	441.544		43.64	323.317		--	--		--	--
43.86	989.866		43.81	1646.82		43.81	1098.93		43.81	1690.51		43.86	1077.52		43.86	1127.58		43.86	1067.49		43.86	291.841		43.66	403.348		--	--		--	--
43.88	974.586		43.83	1493.48		43.83	1277.56		43.83	1591.13		43.88	1003.56		43.88	700.226		43.88	717.153		43.88	362.977		43.68	409.421		--	--		--	--
43.9	1024.55		43.85	1218.84		43.85	1058.87		43.85	1729.86		43.9	1010.34		43.9	914.31		43.9	885.008		43.9	381.72		43.7	525.397		--	--		--	--
43.92	1052.27		43.87	1676.84		43.87	1041.83		43.87	1576.82		43.92	1273.75		43.92	1166.67		43.92	878.754		43.92	325.308		43.72	288.721		--	--		--	--
43.94	977.933		43.89	1646.18		43.89	1137.67		43.89	1781.77		43.94	927.011		43.94	809.062		43.94	942.052		43.94	446.531		43.74	317.593		--	--		--	--
43.96	839.812		43.91	1492.4		43.91	1315.45		43.91	1705.38		43.96	1110		43.96	1026.68		43.96	946.345		43.96	333.747		43.76	335.522		--	--		--	--
43.98	1007.74		43.93	1645.36		43.93	903.242		43.93	1774.02		43.98	1074.84		43.98	947.498		43.98	867.419		43.98	443.828		43.78	350.816		--	--		--	--
44	992.077		43.95	1793.85		43.95	1069.05		43.95	1751.44		44	1085.31		44	1025.42		44	888.321		44	482.667		43.8	318.676		--	--		--	--
44.02	1088.64		43.97	1792.95		43.97	1353.42		43.97	1662.95		44.02	1068.11		44.02	877.587		44.02	914.215		44.02	272.192		43.82	366.078		--	--		--	--
44.04	1084.18		43.99	1869.07		43.99	1239.12		43.99	1608.55		44.04	1111.62		44.04	747.772		44.04	763.95		44.04	376.972		43.84	323.12		--	--		--	--
44.06	1146.74		44.01	1624.87		44.01	1087.7		44.01	1890.46		44.06	987.851		44.06	951.475		44.06	887.973		44.06	353.165		43.86	305.08		--	--		--	--
44.08	964.028		44.03	1546.45		44.03	1198.38		44.03	2000.37		44.08	1223.38		44.08	1043.58		44.08	726.356		44.08	333.578		43.88	376.601		--	--		--	--
44.1	1041.62		44.05	1442.07		44.05	1098.84		44.05	1632.23		44.1	1151.32		44.1	713.126		44.1	924.111		44.1	482.23		43.9	416.893		--	--		--	--
44.12	1007.44		44.07	1562.94		44.07	1095.75		44.07	1748.58		44.12	1103.57		44.12	1087.91		44.12	1032.51		44.12	296.504		43.92	409.641		--	--		--	--
44.14	1159.82		44.09	1583.3		44.09	1036.4		44.09	1735.09		44.14	1114.59		44.14	903.568		44.14	1007.01		44.14	469.845		43.94	501.19		--	--		--	--
44.16	905.64		44.11	1731.37		44.11	1337.01		44.11	1698.87		44.16	926.371		44.16	920.292		44.16	1052.18		44.16	427.985		43.96	432.908		--	--		--	--
44.18	1248.71		44.13	1493.77		44.13	1188.19		44.13	1512.78		44.18	945.384		44.18	860.988		44.18	815.727		44.18	586.954		43.98	293.797		--	--		--	--
44.2	1030.98		44.15	1664.07		44.15	1339.44		44.15	1694.85		44.2	981.869		44.2	989.237		44.2	1129.75		44.2	496.255		44	282.704		--	--		--	--
44.22	931.708		44.17	1860.98		44.17	1199.39		44.17	1662.02		44.22	1186.85		44.22	843.392		44.22	853.968		44.22	542.795		44.02	323.577		--	--		--	--
44.24	1021.37		44.19	1651.67		44.19	1137.02		44.19	1709.05		44.24	1191.46		44.24	954.83		44.24	813.381		44.24	529.812		44.04	339.249		--	--		--	--
44.26	1057.04		44.21	1442.72		44.21	1361.07		44.21	1522.92		44.26	1164.81		44.26	1048.03		44.26	882.283		44.26	498.409		44.06	342.409		--	--		--	--
44.28	1044.92		44.23	1424.03		44.23	1200.79		44.23	1651.88		44.28	1147		44.28	966.48		44.28	1094.01		44.28	463.717		44.08	241.232		--	--		--	--
44.3	1255.56		44.25	1605.44		44.25	1054.14		44.25	1469.87		44.3	1368.05		44.3	864.703		44.3	1134.07		44.3	475.906		44.1	365.831		--	--		--	--
44.32	995.533		44.27	1476.56		44.27	1058.4		44.27	1662.72		44.32	1249.65		44.32	1141.39		44.32	1003.39		44.32	727.916		44.12	314.361		--	--		--	--
44.34	1196.99		44.29	1474.11		44.29	1100.99		44.29	1636.64		44.34	1266.51		44.34	842.085		44.34	1049.75		44.34	469.727		44.14	332.678		--	--		--	--
44.36	1223.79		44.31	1795.51		44.31	1334.93		44.31	1576.8		44.36	965.908		44.36	1057.73		44.36	955.354		44.36	414.515		44.16	379.288		--	--		--	--
44.38	1244.32		44.33	1667.49		44.33	1043.1		44.33	1867.98		44.38	1062.98		44.38	966.107		44.38	1067.06		44.38	442.958		44.18	422.493		--	--		--	--
44.4	1059.65		44.35	1724.17		44.35	1068.64		44.35	1675.53		44.4	1216.75		44.4	883.459		44.4	1076.67		44.4	431.501		44.2	272.622		--	--		--	--
44.42	1148.87		44.37	1606.94		44.37	1309.71		44.37	1701.55		44.42	1168.44		44.42	1068.07		44.42	977.056		44.42	568.256		44.22	317.104		--	--		--	--
44.44	1056.76		44.39	1474.34		44.39	1587.84		44.39	1606.78		44.44	1129.65		44.44	1074.94		44.44	1138.39		44.44	528.774		44.24	387.221		--	--		--	--
44.46	1416.45		44.41	1659.03		44.41	1195.82		44.41	1565.1		44.46	1296.3		44.46	1114.9		44.46	1393.19		44.46	759.854		44.26	387.669		--	--		--	--
44.48	1337.01		44.43	1656.31		44.43	1242.32		44.43	1608.96		44.48	1284.59		44.48	994.449		44.48	1142.39		44.48	888.306		44.28	430.159		--	--		--	--
44.5	1201.62		44.45	1519.86		44.45	1198.73		44.45	1659.65		44.5	1267.29		44.5	1327.76		44.5	1052.36		44.5	811.554		44.3	412.76		--	--		--	--
44.52	1282.31		44.47	1657.31		44.47	1175.71		44.47	1708.59		44.52	1501.13		44.52	1125.52		44.52	1271.51		44.52	727.098		44.32	312.327		--	--		--	--
44.54	1022.49		44.49	1681.34		44.49	1235.15		44.49	1848.55		44.54	940.146		44.54	1355.94		44.54	1278.71		44.54	584.872		44.34	409.98		--	--		--	--
44.56	892.347		44.51	1479.74		44.51	1233.94		44.51	1877.1		44.56	1109.03		44.56	1333.18		44.56	1297.27		44.56	660.105		44.36	540.141		--	--		--	--
44.58	641.107		44.53	1697.3		44.53	1149.82		44.53	1650.18		44.58	1574.7		44.58	1171.31		44.58	1254.29		44.58	652.931		44.38	454.506		--	--		--	--
44.6	1119.83		44.55	1588.51		44.55	1417.43		44.55	1586.5		44.6	1367.3		44.6	1352		44.6	1270.62		44.6	653.587		44.4	415.267		--	--		--	--
44.62	892.594		44.57	1463.5		44.57	1122.99		44.57	1519.97		44.62	1363.56		44.62	1378.11		44.62	1204.18		44.62	803.361		44.42	516.056		--	--		--	--
44.64	949.339		44.59	1568.95		44.59	1554.22		44.59	1732.21		44.64	1449.65		44.64	1577.99		44.64	1351.37		44.64	679.508		44.44	593.578		--	--		--	--
44.66	1204.27		44.61	1422.86		44.61	1437.37		44.61	1604.35		44.66	1446.69		44.66	1085.59		44.66	1013.59		44.66	767.861		44.46	418.403		--	--		--	--
44.68	1212.28		44.63	1511.9		44.63	1127.2		44.63	1770.49		44.68	1413.43		44.68	1255.81		44.68	1031.48		44.68	630.829		44.48	527.885		--	--		--	--
44.7	1111.22		44.65	1537.65		44.65	1519.28		44.65	1769.28		44.7	1237.07		44.7	1048.33		44.7	1058.99		44.7	575.218		44.5	640.52		--	--		--	--
44.72	1407.8		44.67	1856.77		44.67	1387.77		44.67	1697.15		44.72	1275.28		44.72	1056.96		44.72	1250.72		44.72	983.889		44.52	620.332		--	--		--	--
44.74	1244.58		44.69	1488.21		44.69	1619.89		44.69	1530.63		44.74	1331.44		44.74	1141.2		44.74	885.509		44.74	637.291		44.54	771.965		--	--		--	--
44.76	1077.86		44.71	1338.05		44.71	1201.64		44.71	1551.74		44.76	929.034		44.76	961.464		44.76	1001.31		44.76	629.102		44.56	813.29		--	--		--	--
44.78	992.766		44.73	1393.6		44.73	1257.67		44.73	1751.43		44.78	1030.74		44.78	1119.2		44.78	1005.6		44.78	464.682		44.58	815.145		--	--		--	--
44.8	1120.84		44.75	1274.79		44.75	1264.12		44.75	1458.56		44.8	1156.66		44.8	825.062		44.8	1093.33		44.8	727.069		44.6	651.301		--	--		--	--
44.82	1088.9		44.77	1470.64		44.77	1076.64		44.77	1518.72		44.82	888.529		44.82	1176.18		44.82	930.678		44.82	701.57		44.62	676.266		--	--		--	--
44.84	980.165		44.79	1666.52		44.79	1268.19		44.79	1682.71		44.84	1217.95		44.84	927.113		44.84	806.787		44.84	550.232		44.64	634.948		--	--		--	--
44.86	1180.57		44.81	1799.37		44.81	1181.56		44.81	1821.67		44.86	1124.21		44.86	1152.58		44.86	814.57		44.86	513.999		44.66	688.362		--	--		--	--
44.88	1071.13		44.83	1456.92		44.83	1148.83		44.83	1635.27		44.88	1056.26		44.88	666.568		44.88	868.174		44.88	633.514		44.68	667.739		--	--		--	--
44.9	1040.22		44.85	1539.97		44.85	1134.55		44.85	1610.46		44.9	930.261		44.9	1163.88		44.9	870.824		44.9	598.518		44.7	622.813		--	--		--	--
44.92	1017.67		44.87	1735.56		44.87	1148.46		44.87	1601.31		44.92	1174.16		44.92	852.873		44.92	877.231		44.92	661.159		44.72	633.163		--	--		--	--
44.94	1029.73		44.89	1507.43		44.89	1196.23		44.89	1384.87		44.94	1144.15		44.94	967.733		44.94	1000.66		44.94	621.795		44.74	736.826		--	--		--	--
44.96	850.184		44.91	1773.42		44.91	1171.34		44.91	1427.25		44.96	761.427		44.96	939.759		44.96	1056.57		44.96	533.426		44.76	686.236		--	--		--	--
44.98	1033.25		44.93	1721.34		44.93	1015.01		44.93	1495.57		44.98	1144.77		44.98	794.223		44.98	809.991		44.98	488.95		44.78	881.493		--	--		--	--
45	1090.59		44.95	1681.49		44.95	1124.39		44.95	1550.48		45	1147.27		45	888.418		45	710.093		45	344.853		44.8	569.865		--	--		--	--
45.02	1133.31		44.97	1420.94		44.97	1202.87		44.97	1663.12		45.02	1056.18		45.02	1128.56		45.02	788.778		45.02	397.836		44.82	638.362		--	--		--	--
45.04	1233.96		44.99	1510.43		44.99	1147.2		44.99	1752.18		45.04	892.212		45.04	1081.7		45.04	834.003		45.04	468.206		44.84	548.585		--	--		--	--
45.06	1073.86		45.01	1428.08		45.01	1225.96		45.01	1933.88		45.06	1055.44		45.06	927.313		45.06	924.012		45.06	412.971		44.86	570.807		--	--		--	--
45.08	1127.96		45.03	1659.93		45.03	1314.53		45.03	1800.81		45.08	1128.25		45.08	903.786		45.08	1079.13		45.08	546.823		44.88	623.924		--	--		--	--
45.1	1095.94		45.05	1587.61		45.05	1198.16		45.05	1525.04		45.1	1092.92		45.1	852.858		45.1	908.282		45.1	511.835		44.9	509.597		--	--		--	--
45.12	1077.88		45.07	1648.73		45.07	1277.38		45.07	1601.81		45.12	1280.54		45.12	847.683		45.12	718.337		45.12	514.691		44.92	531.822		--	--		--	--
45.14	1459.47		45.09	1357.75		45.09	1315.47		45.09	1705.64		45.14	1058.43		45.14	948.067		45.14	1002.84		45.14	419.963		44.94	552.759		--	--		--	--
45.16	1192.15		45.11	1798.23		45.11	1283.98		45.11	1548.93		45.16	1073.66		45.16	869.243		45.16	842.619		45.16	391.564		44.96	475.692		--	--		--	--
45.18	1725.43		45.13	1580.17		45.13	1541.29		45.13	1598.63		45.18	957.853		45.18	730.774		45.18	951.255		45.18	488.676		44.98	367.847		--	--		--	--
45.2	1437.34		45.15	1837.9		45.15	1172.27		45.15	1602.54		45.2	985.535		45.2	858.127		45.2	961.654		45.2	473.639		45	551.47		--	--		--	--
45.22	1278.93		45.17	1917.74		45.17	1449		45.17	1556.52		45.22	1063.23		45.22	819.589		45.22	774.634		45.22	450.442		45.02	440.286		--	--		--	--
45.24	1066.87		45.19	1736.95		45.19	1281.49		45.19	1699.19		45.24	1204.29		45.24	1007.08		45.24	855.575		45.24	530.741		45.04	433.463		--	--		--	--
45.26	1264.98		45.21	1376.23		45.21	1131.16		45.21	1618.55		45.26	1224.87		45.26	1131.12		45.26	946.12		45.26	558.364		45.06	486.243		--	--		--	--
45.28	1418.99		45.23	1565.76		45.23	1210.18		45.23	1642.76		45.28	894.001		45.28	744.479		45.28	966.403		45.28	283.061		45.08	309.652		--	--		--	--
45.3	1007.52		45.25	1712.86		45.25	1365.29		45.25	1749.74		45.3	941.696		45.3	716.164		45.3	983.407		45.3	496.68		45.1	464.326		--	--		--	--
45.32	1336.29		45.27	1735.64		45.27	1174.49		45.27	1528.88		45.32	1254.89		45.32	956.803		45.32	933.813		45.32	414.296		45.12	432.832		--	--		--	--
45.34	1124.81		45.29	1682.11		45.29	1228.9		45.29	1728.86		45.34	888.481		45.34	1086.27		45.34	725.577		45.34	377.184		45.14	382.142		--	--		--	--
45.36	1159.44		45.31	1845.05		45.31	1054.02		45.31	1787.24		45.36	1046.66		45.36	890.682		45.36	747.071		45.36	288.84		45.16	310.517		--	--		--	--
45.38	913.371		45.33	1504.78		45.33	1122.37		45.33	1420.07		45.38	1187.3		45.38	903.613		45.38	840.907		45.38	434.035		45.18	454.199		--	--		--	--
45.4	1077.47		45.35	1521.44		45.35	1287.2		45.35	1494.73		45.4	1150.64		45.4	992.65		45.4	961.619		45.4	447.636		45.2	499.969		--	--		--	--
45.42	1081.47		45.37	1480.43		45.37	987.554		45.37	1782.32		45.42	952.941		45.42	861.911		45.42	1068.65		45.42	396.972		45.22	359.657		--	--		--	--
45.44	1199.71		45.39	1545.21		45.39	1223.87		45.39	1598.05		45.44	919.692		45.44	903.684		45.44	882.262		45.44	569.91		45.24	305.192		--	--		--	--
45.46	974.436		45.41	1479.41		45.41	933.555		45.41	1510.26		45.46	1043.01		45.46	1003.61		45.46	690.522		45.46	471.92		45.26	396.354		--	--		--	--
45.48	969.663		45.43	1667.98		45.43	921.48		45.43	1359.71		45.48	1121.26		45.48	1079.36		45.48	879.145		45.48	449.429		45.28	361.223		--	--		--	--
45.5	1251.91		45.45	1568.32		45.45	1135.39		45.45	1575.71		45.5	1182.39		45.5	1026.48		45.5	687.316		45.5	465.148		45.3	379.896		--	--		--	--
45.52	1050.35		45.47	1447.21		45.47	1176.58		45.47	1972.64		45.52	1095.77		45.52	1055.91		45.52	968.83		45.52	407.82		45.32	328.896		--	--		--	--
45.54	913.845		45.49	1334.54		45.49	958.783		45.49	1430.35		45.54	914.365		45.54	912.324		45.54	735.34		45.54	322.288		45.34	336.828		--	--		--	--
45.56	968.614		45.51	1268.17		45.51	1098.59		45.51	1470.2		45.56	1076.87		45.56	806.819		45.56	790.561		45.56	497.59		45.36	408.08		--	--		--	--
45.58	762.029		45.53	1553.65		45.53	1228.88		45.53	1530.61		45.58	1020.18		45.58	814.47		45.58	922.003		45.58	484.061		45.38	578.608		--	--		--	--
45.6	982.469		45.55	1485.83		45.55	915.622		45.55	1635.69		45.6	982.819		45.6	992.146		45.6	793.807		45.6	367.943		45.4	457.124		--	--		--	--
45.62	1013.27		45.57	1572.43		45.57	1139.16		45.57	1357.11		45.62	994.723		45.62	906.085		45.62	933.585		45.62	498.313		45.42	410.668		--	--		--	--
45.64	1111.12		45.59	1394.43		45.59	1150.97		45.59	1559.82		45.64	1042.33		45.64	754.166		45.64	964.753		45.64	411.969		45.44	457.612		--	--		--	--
45.66	1234.96		45.61	1297.82		45.61	1172.28		45.61	1559.12		45.66	1045.42		45.66	774.891		45.66	1179.74		45.66	423.642		45.46	455.905		--	--		--	--
45.68	1096.58		45.63	1252.25		45.63	1216.74		45.63	1611.71		45.68	792.681		45.68	930.235		45.68	919.595		45.68	547		45.48	330.004		--	--		--	--
45.7	1016.91		45.65	1684.38		45.65	960.932		45.65	1636.11		45.7	945.778		45.7	991.669		45.7	1247.84		45.7	602.598		45.5	443.605		--	--		--	--
45.72	794.668		45.67	1675.85		45.67	1010.09		45.67	1600.62		45.72	992.023		45.72	984.774		45.72	1293.26		45.72	661.421		45.52	276.116		--	--		--	--
45.74	826.382		45.69	1534.15		45.69	1034.27		45.69	1484.41		45.74	906.609		45.74	888.328		45.74	1176.45		45.74	592.387		45.54	393.502		--	--		--	--
45.76	1053.77		45.71	1539.76		45.71	1091.95		45.71	1297.29		45.76	1008.83		45.76	897.842		45.76	1164.29		45.76	761.958		45.56	405.427		--	--		--	--
45.78	1098.04		45.73	1492.19		45.73	1015.93		45.73	1534.32		45.78	1028.14		45.78	1013.4		45.78	992.411		45.78	644.538		45.58	466.288		--	--		--	--
45.8	1003.85		45.75	1647.35		45.75	1097.04		45.75	1559.25		45.8	1192.36		45.8	1183.35		45.8	1241.87		45.8	712.941		45.6	380.378		--	--		--	--
45.82	908.626		45.77	1529.31		45.77	1100.48		45.77	1575.22		45.82	1368.05		45.82	1317.27		45.82	1300.86		45.82	804.6		45.62	532.121		--	--		--	--
45.84	767.179		45.79	1479.07		45.79	1042.27		45.79	1462.59		45.84	1509.25		45.84	1216.72		45.84	1270.62		45.84	682.186		45.64	448.993		--	--		--	--
45.86	988.855		45.81	1550.91		45.81	1346.2		45.81	1715.77		45.86	1409.11		45.86	1160.93		45.86	1061.53		45.86	652.16		45.66	416.856		--	--		--	--
45.88	929.602		45.83	1523.43		45.83	1134.43		45.83	1351.36		45.88	1307.92		45.88	1255.39		45.88	1068.96		45.88	714.182		45.68	367.882		--	--		--	--
45.9	835.553		45.85	1489.37		45.85	1235.95		45.85	1633.78		45.9	1181.31		45.9	1285.07		45.9	1173.87		45.9	694.882		45.7	397.934		--	--		--	--
45.92	944.052		45.87	1467.15		45.87	1059.05		45.87	1336.06		45.92	1325.73		45.92	1343.14		45.92	1239.3		45.92	817.339		45.72	373.936		--	--		--	--
45.94	874.469		45.89	1330.42		45.89	1309.75		45.89	1516.41		45.94	1252.5		45.94	1216.08		45.94	1494.49		45.94	808.106		45.74	455.254		--	--		--	--
45.96	946.595		45.91	1526.75		45.91	1123.2		45.91	1452.14		45.96	1437.93		45.96	1285.32		45.96	1431.76		45.96	997.461		45.76	589.104		--	--		--	--
45.98	978.518		45.93	1781.03		45.93	1214.04		45.93	1521.18		45.98	1317.48		45.98	1081.45		45.98	1345.34		45.98	788.175		45.78	541.71		--	--		--	--
46	1213.57		45.95	1677.79		45.95	1151.51		45.95	1395.4		46	1244.87		46	1073.04		46	1201.06		46	1044.66		45.8	589.816		--	--		--	--
46.02	1095.14		45.97	1522.71		45.97	1189.42		45.97	1384.4		46.02	1194.64		46.02	1322.7		46.02	1290.61		46.02	841.491		45.82	658.338		--	--		--	--
46.04	932.075		45.99	1346.39		45.99	1159.8		45.99	1619.18		46.04	1391.97		46.04	1401.89		46.04	1222.72		46.04	998.411		45.84	641.664		--	--		--	--
46.06	1002.3		46.01	1457.07		46.01	1333.32		46.01	1501.24		46.06	1346.15		46.06	1190.78		46.06	1514.73		46.06	733.196		45.86	714.81		--	--		--	--
46.08	1124.23		46.03	1580.94		46.03	1353.29		46.03	1729.55		46.08	1268.34		46.08	1043.25		46.08	1197.61		46.08	894.708		45.88	817.496		--	--		--	--
46.1	1055.62		46.05	1304.07		46.05	1365.36		46.05	1588.1		46.1	1076.86		46.1	1174.13		46.1	1123.31		46.1	896.442		45.9	645.018		--	--		--	--
46.12	1022.76		46.07	1432.53		46.07	1245.29		46.07	1572.74		46.12	1150.3		46.12	1333.84		46.12	1044.94		46.12	885.166		45.92	792.409		--	--		--	--
46.14	1132.36		46.09	1608.21		46.09	1217.71		46.09	1526.78		46.14	964.592		46.14	1023.39		46.14	907.047		46.14	777.029		45.94	840.376		--	--		--	--
46.16	1079.71		46.11	1625.45		46.11	1045.8		46.11	1258.64		46.16	1165.09		46.16	1262.88		46.16	957.435		46.16	886.023		45.96	689.667		--	--		--	--
46.18	1032.29		46.13	1513.71		46.13	1241.87		46.13	1672.5		46.18	1322.52		46.18	956.668		46.18	1096.5		46.18	709.694		45.98	836.821		--	--		--	--
46.2	939.087		46.15	1613.41		46.15	1220.4		46.15	1418.26		46.2	1186.78		46.2	1005.02		46.2	937.239		46.2	677.407		46	828.485		--	--		--	--
46.22	1084.89		46.17	1230.29		46.17	1461.71		46.17	1632.29		46.22	1074.65		46.22	989.416		46.22	981.225		46.22	730.433		46.02	817.54		--	--		--	--
46.24	1258.91		46.19	1552.4		46.19	1346.35		46.19	2142.92		46.24	1188.73		46.24	1041.28		46.24	1288.03		46.24	680.201		46.04	826.745		--	--		--	--
46.26	1260.51		46.21	1704.95		46.21	1321.83		46.21	2178.83		46.26	1477.79		46.26	981.074		46.26	1030.33		46.26	618.049		46.06	833.638		--	--		--	--
46.28	1341.97		46.23	1593.82		46.23	1156.26		46.23	2516.12		46.28	1452.59		46.28	1027.75		46.28	1093.83		46.28	805.519		46.08	932.893		--	--		--	--
46.3	1521.61		46.25	1733.35		46.25	1354.17		46.25	1934.13		46.3	1552.58		46.3	1006.64		46.3	1074.42		46.3	520.513		46.1	836.347		--	--		--	--
46.32	2632.26		46.27	1582.92		46.27	1462.28		46.27	1479.08		46.32	1478		46.32	887.121		46.32	885.319		46.32	577.998		46.12	755.737		--	--		--	--
46.34	2757.28		46.29	1507.85		46.29	1825.44		46.29	1499.97		46.34	1523.28		46.34	569.759		46.34	944.924		46.34	687.595		46.14	831.954		--	--		--	--
46.36	3783.58		46.31	1947.82		46.31	1977.74		46.31	1500.52		46.36	1115.56		46.36	820.207		46.36	831.127		46.36	505.231		46.16	775.832		--	--		--	--
46.38	3135.31		46.33	2270.93		46.33	1839.96		46.33	1711.25		46.38	1253.24		46.38	978.138		46.38	811.057		46.38	581.019		46.18	866.709		--	--		--	--
46.4	2722.8		46.35	2575.77		46.35	1716.78		46.35	1971.97		46.4	1383.27		46.4	860.088		46.4	1043.97		46.4	410.371		46.2	558.783		--	--		--	--
46.42	2625.82		46.37	2732.81		46.37	1467.95		46.37	1784.89		46.42	1165.66		46.42	743.022		46.42	1077.87		46.42	603.498		46.22	889.967		--	--		--	--
46.44	2119.76		46.39	2528.79		46.39	1468.23		46.39	1547.89		46.44	1056.12		46.44	922.079		46.44	845.636		46.44	473.841		46.24	577.256		--	--		--	--
46.46	2270.28		46.41	1949.66		46.41	1533.47		46.41	1477.81		46.46	1113.29		46.46	669.226		46.46	1001.5		46.46	516.527		46.26	685.331		--	--		--	--
46.48	2575.91		46.43	1907.13		46.43	1368.08		46.43	1279.59		46.48	1144.25		46.48	858.094		46.48	915.898		46.48	356.364		46.28	750.408		--	--		--	--
46.5	2428.28		46.45	2014.92		46.45	1548.75		46.45	1358.65		46.5	1008.56		46.5	929.257		46.5	1080.19		46.5	517.307		46.3	624.874		--	--		--	--
46.52	1945.88		46.47	2143.99		46.47	1414.68		46.47	1363		46.52	977.98		46.52	743.684		46.52	715.475		46.52	457.957		46.32	593.718		--	--		--	--
46.54	1529.44		46.49	2411.95		46.49	1194.52		46.49	1506.72		46.54	828.336		46.54	763.829		46.54	846.87		46.54	335.083		46.34	569.359		--	--		--	--
46.56	1496.7		46.51	1810.36		46.51	871.4		46.51	1470.16		46.56	787.736		46.56	846.27		46.56	889.318		46.56	528.093		46.36	411.644		--	--		--	--
46.58	1099.1		46.53	1602.19		46.53	1172.33		46.53	1337.73		46.58	931.119		46.58	550.632		46.58	747.009		46.58	506.112		46.38	484.561		--	--		--	--
46.6	1004.54		46.55	1587.69		46.55	939.645		46.55	1572.12		46.6	948.482		46.6	731.039		46.6	647.765		46.6	477.467		46.4	501.642		--	--		--	--
46.62	938.764		46.57	1683.94		46.57	930.753		46.57	1571.71		46.62	887.237		46.62	1027.52		46.62	766.69		46.62	332.59		46.42	623.162		--	--		--	--
46.64	936.614		46.59	1474.56		46.59	1076.02		46.59	1404.54		46.64	831.209		46.64	639.048		46.64	751.552		46.64	459.739		46.44	414.772		--	--		--	--
46.66	1018.24		46.61	1143.94		46.61	1090.29		46.61	1297.38		46.66	1070.34		46.66	836.438		46.66	956.382		46.66	401.689		46.46	480.93		--	--		--	--
46.68	920.457		46.63	1337.56		46.63	739.65		46.63	1194.73		46.68	871.286		46.68	613.627		46.68	811.662		46.68	473.443		46.48	498.012		--	--		--	--
46.7	889.655		46.65	1657.49		46.65	649.327		46.65	1328.45		46.7	895.665		46.7	639.526		46.7	796.098		46.7	490.553		46.5	423.294		--	--		--	--
46.72	975.504		46.67	1484.27		46.67	1037.09		46.67	1631.88		46.72	803.593		46.72	876.69		46.72	770.931		46.72	412.269		46.52	371.06		--	--		--	--
46.74	974.11		46.69	1388.45		46.69	989.822		46.69	1137.53		46.74	820.453		46.74	706.539		46.74	888.716		46.74	464.569		46.54	462.516		--	--		--	--
46.76	923.001		46.71	1387.58		46.71	1042.82		46.71	1402.28		46.76	968.86		46.76	673.381		46.76	899.453		46.76	378.35		46.56	441.559		--	--		--	--
46.78	979.432		46.73	1289.46		46.73	863.311		46.73	1364.67		46.78	661.091		46.78	825.138		46.78	713.278		46.78	502.698		46.58	499.953		--	--		--	--
46.8	1011.79		46.75	1355.81		46.75	1091.18		46.75	1046.36		46.8	926.788		46.8	831.688		46.8	841.901		46.8	427.719		46.6	380.471		--	--		--	--
46.82	1057.54		46.77	1252.1		46.77	860.711		46.77	1283.72		46.82	1182.59		46.82	851.376		46.82	854.402		46.82	443.571		46.62	398.43		--	--		--	--
46.84	926.231		46.79	1329.31		46.79	885.915		46.79	1547.9		46.84	990.733		46.84	917.183		46.84	755.346		46.84	413.455		46.64	427.291		--	--		--	--
46.86	845.469		46.81	1407.68		46.81	957.706		46.81	1393.64		46.86	855.078		46.86	1052.1		46.86	890.405		46.86	412.144		46.66	468.759		--	--		--	--
46.88	1057.79		46.83	1527.6		46.83	924.95		46.83	1315.34		46.88	815.937		46.88	804.828		46.88	837.657		46.88	573.104		46.68	572.752		--	--		--	--
46.9	907.794		46.85	1472.19		46.85	851.025		46.85	1306.64		46.9	802.884		46.9	907.897		46.9	707.854		46.9	443.486		46.7	427.19		--	--		--	--
46.92	940.542		46.87	1352.95		46.87	874.152		46.87	1034.51		46.92	1056.9		46.92	775.239		46.92	749.329		46.92	387.534		46.72	388.207		--	--		--	--
46.94	929.417		46.89	1177.09		46.89	928.103		46.89	1449.51		46.94	1059.45		46.94	825.81		46.94	727.557		46.94	419.53		46.74	408.554		--	--		--	--
46.96	700.895		46.91	1385.36		46.91	1081.07		46.91	1294.32		46.96	784.216		46.96	829.602		46.96	708.025		46.96	345.629		46.76	352.406		--	--		--	--
46.98	944.164		46.93	1262.83		46.93	794.821		46.93	1377.38		46.98	777.815		46.98	647.385		46.98	844.316		46.98	394.441		46.78	333.662		--	--		--	--
47	1139.02		46.95	1326.63		46.95	882.577		46.95	1417.99		47	878.975		47	828.205		47	656.61		47	445.049		46.8	393.57		--	--		--	--
47.02	1033.54		46.97	1482.34		46.97	1237.45		46.97	1488.48		47.02	1003.42		47.02	900.631		47.02	888.357		47.02	479.325		46.82	235.199		--	--		--	--
47.04	930.173		46.99	1293.17		46.99	1139.96		46.99	1072.2		47.04	1008.98		47.04	900.683		47.04	725.845		47.04	482.039		46.84	350.51		--	--		--	--
47.06	924.833		47.01	1417.9		47.01	871.231		47.01	1284.62		47.06	655.076		47.06	1056.7		47.06	698.335		47.06	522.196		46.86	352.046		--	--		--	--
47.08	890.674		47.03	1161.39		47.03	958.493		47.03	1091.6		47.08	794.288		47.08	698.807		47.08	723.51		47.08	446.514		46.88	325.021		--	--		--	--
47.1	1230.85		47.05	1172.9		47.05	891.207		47.05	1193.72		47.1	981.886		47.1	784.056		47.1	990.648		47.1	508.294		46.9	414.657		--	--		--	--
47.12	1219.66		47.07	1152.73		47.07	1010.19		47.07	1630.6		47.12	1032.95		47.12	784.583		47.12	1013.6		47.12	347.638		46.92	456.264		--	--		--	--
47.14	841.98		47.09	1260.4		47.09	1020.24		47.09	1394.92		47.14	994.462		47.14	635.591		47.14	736.313		47.14	542.303		46.94	476.246		--	--		--	--
47.16	983.241		47.11	1236.53		47.11	783.616		47.11	1233.75		47.16	844.491		47.16	834.467		47.16	854.648		47.16	405.326		46.96	527.064		--	--		--	--
47.18	953.612		47.13	1456.02		47.13	946.552		47.13	1249.25		47.18	932.546		47.18	866.003		47.18	783.494		47.18	305.085		46.98	426.702		--	--		--	--
47.2	918.346		47.15	1180.11		47.15	978.85		47.15	1487.79		47.2	953.131		47.2	929.835		47.2	828.33		47.2	599.214		47	375.257		--	--		--	--
47.22	967.601		47.17	1320.16		47.17	774.239		47.17	1087.95		47.22	771.432		47.22	563.558		47.22	662.117		47.22	477.684		47.02	373.373		--	--		--	--
47.24	887.888		47.19	1323.72		47.19	1054.58		47.19	1218.43		47.24	982.857		47.24	880.169		47.24	777.334		47.24	453.17		47.04	513.124		--	--		--	--
47.26	701.75		47.21	1174.45		47.21	946.865		47.21	1258.56		47.26	1100.16		47.26	733.336		47.26	875.408		47.26	388.072		47.06	483.561		--	--		--	--
47.28	917.204		47.23	1308.44		47.23	963.322		47.23	1239.07		47.28	866.656		47.28	719.155		47.28	879.271		47.28	375.792		47.08	467.755		--	--		--	--
47.3	1042.83		47.25	1273.33		47.25	1082.11		47.25	1239.59		47.3	868.795		47.3	933.979		47.3	771.988		47.3	426.517		47.1	347.984		--	--		--	--
47.32	1071.51		47.27	1102.26		47.27	935.099		47.27	1217.71		47.32	720.791		47.32	916.916		47.32	725.783		47.32	377.099		47.12	438.325		--	--		--	--
47.34	761.214		47.29	1546.46		47.29	974.93		47.29	1132.59		47.34	740.94		47.34	695.205		47.34	644.379		47.34	413.66		47.14	467.855		--	--		--	--
47.36	772.152		47.31	1230.95		47.31	936.022		47.31	1439.26		47.36	719.879		47.36	701.569		47.36	719.628		47.36	460.096		47.16	414.103		--	--		--	--
47.38	964.047		47.33	1149.75		47.33	932.526		47.33	1471.29		47.38	769.162		47.38	1059.99		47.38	610.515		47.38	367.012		47.18	541.06		--	--		--	--
47.4	1043.5		47.35	1123.99		47.35	847.417		47.35	1431.87		47.4	889.648		47.4	822.543		47.4	766.678		47.4	437.15		47.2	498.657		--	--		--	--
47.42	1018.5		47.37	1302.76		47.37	832.485		47.37	1161.59		47.42	1098.14		47.42	826.931		47.42	748.416		47.42	488.495		47.22	357.255		--	--		--	--
47.44	870.902		47.39	954.846		47.39	913.618		47.39	1368.43		47.44	728.926		47.44	787.013		47.44	695.387		47.44	405.053		47.24	376.004		--	--		--	--
47.46	1088.14		47.41	1255.28		47.41	983.566		47.41	1088.25		47.46	899.922		47.46	713.895		47.46	763.167		47.46	284.981		47.26	344.436		--	--		--	--
47.48	1004.85		47.43	1563.14		47.43	1015.7		47.43	1210.49		47.48	746.251		47.48	810.262		47.48	742.306		47.48	410.157		47.28	544.155		--	--		--	--
47.5	1037.81		47.45	1276.87		47.45	687.025		47.45	1384.33		47.5	1001.26		47.5	1001.57		47.5	612.892		47.5	485.413		47.3	420.782		--	--		--	--
47.52	1010.19		47.47	1106.98		47.47	970.055		47.47	1396.87		47.52	988.638		47.52	579.793		47.52	645.351		47.52	448.238		47.32	492.552		--	--		--	--
47.54	951.712		47.49	1051.68		47.49	1122.52		47.49	1491.03		47.54	938.658		47.54	710.321		47.54	735.455		47.54	550.42		47.34	495.429		--	--		--	--
47.56	882.684		47.51	1144.37		47.51	727.187		47.51	1406.59		47.56	851.673		47.56	636.237		47.56	880.853		47.56	374.501		47.36	476.207		--	--		--	--
47.58	784.481		47.53	1060.62		47.53	965.489		47.53	1353.56		47.58	1004.23		47.58	785.229		47.58	652.844		47.58	531.886		47.38	454.359		--	--		--	--
47.6	1092.13		47.55	1089.15		47.55	996.865		47.55	958.393		47.6	845.576		47.6	526.471		47.6	926.518		47.6	362.205		47.4	590.182		--	--		--	--
47.62	1077.21		47.57	1144.19		47.57	934.029		47.57	884.753		47.62	862.398		47.62	743.127		47.62	717.74		47.62	416.587		47.42	411.159		--	--		--	--
47.64	1231.2		47.59	989.367		47.59	693.453		47.59	924.074		47.64	879.012		47.64	702.994		47.64	766.699		47.64	378.609		47.44	401.12		--	--		--	--
47.66	1320.86		47.61	1157.12		47.61	815.486		47.61	1198.1		47.66	997.647		47.66	778.317		47.66	701.248		47.66	422.54		47.46	400.851		--	--		--	--
47.68	1054.2		47.63	1246.57		47.63	892.315		47.63	1192.26		47.68	848.546		47.68	810.868		47.68	609.53		47.68	458.779		47.48	416.023		--	--		--	--
47.7	754.07		47.65	1227.43		47.65	871.268		47.65	1243.91		47.7	942.718		47.7	730.43		47.7	868.256		47.7	431.584		47.5	402.031		--	--		--	--
47.72	1125.36		47.67	1097.06		47.67	955.395		47.67	1143.07		47.72	646.83		47.72	794.338		47.72	660.015		47.72	277.614		47.52	378.501		--	--		--	--
47.74	1060.9		47.69	1170.28		47.69	699.471		47.69	1197.49		47.74	735.032		47.74	732.28		47.74	682.474		47.74	272.667		47.54	359.029		--	--		--	--
47.76	890.433		47.71	1266.42		47.71	915.355		47.71	1007.6		47.76	949.274		47.76	620.258		47.76	722.97		47.76	328.073		47.56	475.39		--	--		--	--
47.78	1009.22		47.73	1252.52		47.73	866.777		47.73	1185.69		47.78	819.757		47.78	731.34		47.78	757.029		47.78	393.377		47.58	367.751		--	--		--	--
47.8	1022.2		47.75	1284.15		47.75	742.469		47.75	1377.47		47.8	765.926		47.8	643.458		47.8	851.487		47.8	323.597		47.6	420.591		--	--		--	--
47.82	897.595		47.77	1271.76		47.77	878.154		47.77	1177.96		47.82	954.966		47.82	655.024		47.82	725.418		47.82	393.157		47.62	422.266		--	--		--	--
47.84	748.809		47.79	1005.6		47.79	897.479		47.79	1333.55		47.84	623.244		47.84	539.012		47.84	640.678		47.84	261.39		47.64	286.401		--	--		--	--
47.86	802.788		47.81	1122.33		47.81	760.995		47.81	1065.61		47.86	768.049		47.86	571.736		47.86	717.252		47.86	570.754		47.66	415.843		--	--		--	--
47.88	826.093		47.83	1018.76		47.83	822.519		47.83	1072.6		47.88	788.944		47.88	643.491		47.88	588.401		47.88	361.749		47.68	350.459		--	--		--	--
47.9	951.634		47.85	961.926		47.85	776.348		47.85	1134.95		47.9	729.197		47.9	598.652		47.9	630.911		47.9	297.227		47.7	314.494		--	--		--	--
47.92	689.511		47.87	1204.1		47.87	773.494		47.87	1136.86		47.92	742.442		47.92	622.36		47.92	642.329		47.92	332.098		47.72	360.799		--	--		--	--
47.94	699.183		47.89	1200.4		47.89	671.076		47.89	1124.13		47.94	894.699		47.94	780.184		47.94	728.639		47.94	303.105		47.74	426.158		--	--		--	--
47.96	659.353		47.91	1042.95		47.91	815.123		47.91	990.611		47.96	762.913		47.96	708.88		47.96	544.518		47.96	386.349		47.76	374.969		--	--		--	--
47.98	720.369		47.93	1089.72		47.93	897.391		47.93	1033.84		47.98	978.19		47.98	580.958		47.98	435.758		47.98	305.325		47.78	256.921		--	--		--	--
48	848.419		47.95	885.45		47.95	705.038		47.95	946.02		48	628.68		48	785.127		48	542.748		48	336.653		47.8	354.898		--	--		--	--
48.02	654.826		47.97	861.009		47.97	871.534		47.97	913.758		48.02	543.204		48.02	700.045		48.02	620.438		48.02	356.787		47.82	227.835		--	--		--	--
48.04	781.998		47.99	1188.95		47.99	806.388		47.99	1231.41		48.04	537.91		48.04	598.403		48.04	717.069		48.04	404.513		47.84	242.001		--	--		--	--
48.06	802.866		48.01	832.977		48.01	668.701		48.01	1060.09		48.06	757.392		48.06	761.326		48.06	699.449		48.06	455.129		47.86	356.397		--	--		--	--
48.08	708.049		48.03	1063.73		48.03	1015.31		48.03	1005.75		48.08	843.327		48.08	838.573		48.08	687.739		48.08	436.287		47.88	287.525		--	--		--	--
48.1	482.686		48.05	961.841		48.05	808.535		48.05	1135.95		48.1	696.001		48.1	782.067		48.1	564.946		48.1	429.781		47.9	249.993		--	--		--	--
48.12	705.464		48.07	1115.01		48.07	577.508		48.07	1150.42		48.12	617.543		48.12	573.952		48.12	570.031		48.12	199.591		47.92	210.028		--	--		--	--
48.14	800.267		48.09	1228.45		48.09	672.614		48.09	1245.07		48.14	746.452		48.14	505.39		48.14	716.225		48.14	377.571		47.94	263.301		--	--		--	--
48.16	761.269		48.11	1028.77		48.11	795.744		48.11	970.886		48.16	690.736		48.16	674.317		48.16	606.464		48.16	318.018		47.96	400.254		--	--		--	--
48.18	806.72		48.13	800.883		48.13	663.956		48.13	999.516		48.18	605.487		48.18	623.708		48.18	765.029		48.18	400.575		47.98	322.514		--	--		--	--
48.2	721.715		48.15	840.677		48.15	799.245		48.15	1342.38		48.2	661.98		48.2	618		48.2	674.534		48.2	369.864		48	242.52		--	--		--	--
48.22	725.348		48.17	1237.08		48.17	647.921		48.17	898.793		48.22	663.428		48.22	563.809		48.22	772.054		48.22	411.838		48.02	393.261		--	--		--	--
48.24	854.183		48.19	883.634		48.19	710.985		48.19	1107.16		48.24	901.555		48.24	675.399		48.24	630.943		48.24	441.616		48.04	324.735		--	--		--	--
48.26	873.093		48.21	1020.08		48.21	510.898		48.21	1274.93		48.26	711.628		48.26	845.711		48.26	724.489		48.26	573.639		48.06	283.599		--	--		--	--
48.28	923.522		48.23	1124.65		48.23	589.619		48.23	1262.41		48.28	696.718		48.28	687.309		48.28	916.766		48.28	310.448		48.08	284.877		--	--		--	--
48.3	812.342		48.25	1089.64		48.25	744.927		48.25	1067.16		48.3	733.221		48.3	802.942		48.3	787.162		48.3	578.12		48.1	328.63		--	--		--	--
48.32	804.326		48.27	929.661		48.27	925.578		48.27	1247.72		48.32	863.459		48.32	834.727		48.32	780.264		48.32	348.113		48.12	326.163		--	--		--	--
48.34	884.196		48.29	1129.73		48.29	835.008		48.29	1189.95		48.34	763.6		48.34	823.47		48.34	806.959		48.34	405.064		48.14	325.227		--	--		--	--
48.36	753.7		48.31	1092.6		48.31	731.074		48.31	1366.01		48.36	934.036		48.36	917.138		48.36	962.883		48.36	427.521		48.16	309.978		--	--		--	--
48.38	717.467		48.33	1028.56		48.33	908.001		48.33	1237.77		48.38	683.785		48.38	803.234		48.38	856.353		48.38	541.548		48.18	314.736		--	--		--	--
48.4	846.252		48.35	917.248		48.35	878.26		48.35	1120.76		48.4	977.091		48.4	670.361		48.4	754.755		48.4	524.096		48.2	357.819		--	--		--	--
48.42	1195.99		48.37	807.57		48.37	811.182		48.37	1277.97		48.42	932.759		48.42	651.547		48.42	765.657		48.42	542.879		48.22	372.43		--	--		--	--
48.44	1495.75		48.39	1183.8		48.39	1219.74		48.39	1161.67		48.44	788.219		48.44	893.771		48.44	776.907		48.44	667.469		48.24	200.373		--	--		--	--
48.46	1485.09		48.41	1329.57		48.41	1307.84		48.41	952.429		48.46	800.429		48.46	781.362		48.46	780.685		48.46	711.262		48.26	256.369		--	--		--	--
48.48	1345.36		48.43	1229.76		48.43	1016.71		48.43	986.573		48.48	866.445		48.48	1059.81		48.48	1102.53		48.48	719.645		48.28	351.456		--	--		--	--
48.5	1312.46		48.45	1416.02		48.45	880.035		48.45	1247.38		48.5	789.512		48.5	978.237		48.5	1001.54		48.5	485.319		48.3	243.444		--	--		--	--
48.52	1176.89		48.47	1226.8		48.47	944.789		48.47	1438.2		48.52	866.001		48.52	1188.37		48.52	1183.91		48.52	709.078		48.32	267.549		--	--		--	--
48.54	1348.11		48.49	1217.54		48.49	990.429		48.49	1548.75		48.54	1093.09		48.54	1206.95		48.54	1143.4		48.54	948.051		48.34	288.041		--	--		--	--
48.56	1094.33		48.51	1038.52		48.51	1036.87		48.51	1398.24		48.56	1305.31		48.56	1115.41		48.56	1321.13		48.56	1213.55		48.36	403.328		--	--		--	--
48.58	1623.03		48.53	1310.5		48.53	1287.56		48.53	1191.53		48.58	1325.81		48.58	1387.61		48.58	1614.58		48.58	1481.05		48.38	398.243		--	--		--	--
48.6	1710.06		48.55	1308.83		48.55	1276.72		48.55	1019.6		48.6	1298.92		48.6	1385.99		48.6	1786.9		48.6	1460.96		48.4	380.94		--	--		--	--
48.62	2345.44		48.57	1279.42		48.57	1548.09		48.57	1232.44		48.62	1410.63		48.62	1760.69		48.62	1959.75		48.62	1555.05		48.42	327.786		--	--		--	--
48.64	1911.01		48.59	1735.07		48.59	1488.9		48.59	1210.64		48.64	1327.32		48.64	1675.68		48.64	1935.15		48.64	1455		48.44	441.415		--	--		--	--
48.66	1723.24		48.61	1564.46		48.61	1082.92		48.61	1183.74		48.66	1801.01		48.66	1744.85		48.66	2042.71		48.66	1493.69		48.46	653.311		--	--		--	--
48.68	1286.09		48.63	1620.2		48.63	990.138		48.63	1115.16		48.68	1574.03		48.68	1884.98		48.68	2259.3		48.68	1396.99		48.48	545.705		--	--		--	--
48.7	1289.04		48.65	1414.21		48.65	1124.84		48.65	959.025		48.7	1950.33		48.7	1694.54		48.7	1912.74		48.7	1233.75		48.5	762.521		--	--		--	--
48.72	1283.98		48.67	1149.36		48.67	1202.11		48.67	939.405		48.72	1669.56		48.72	1969.15		48.72	1733.96		48.72	1552.26		48.52	831.67		--	--		--	--
48.74	1500.04		48.69	1133.91		48.69	1435.47		48.69	1028.17		48.74	1622.39		48.74	1688.92		48.74	1781.64		48.74	1490.81		48.54	764.625		--	--		--	--
48.76	1283.41		48.71	1086.26		48.71	1461.54		48.71	1155.77		48.76	1518.39		48.76	1408.14		48.76	1933.08		48.76	1309.29		48.56	676.676		--	--		--	--
48.78	1105.93		48.73	1092.36		48.73	1435.51		48.73	1149.08		48.78	1438.67		48.78	1505.32		48.78	1797.72		48.78	1431.58		48.58	914.32		--	--		--	--
48.8	1016.26		48.75	1225.98		48.75	1299.71		48.75	1026.05		48.8	1453.66		48.8	1333.12		48.8	1756.06		48.8	1384.75		48.6	1045.03		--	--		--	--
48.82	882.773		48.77	1441.65		48.77	906.477		48.77	1057.56		48.82	1271.39		48.82	1657.16		48.82	1488.75		48.82	1483.81		48.62	1006.85		--	--		--	--
48.84	1041.35		48.79	1061.91		48.79	988.784		48.79	927.715		48.84	1334.1		48.84	1353.78		48.84	1241.59		48.84	1091.74		48.64	1203.11		--	--		--	--
48.86	954.418		48.81	996.368		48.81	1035.36		48.81	927.927		48.86	1200.53		48.86	1114.16		48.86	1147.22		48.86	1171.35		48.66	1251.4		--	--		--	--
48.88	862.463		48.83	1177.82		48.83	1090.75		48.83	936.817		48.88	1317.56		48.88	1352.33		48.88	1051.02		48.88	1440.57		48.68	1420.03		--	--		--	--
48.9	738.886		48.85	1054.66		48.85	1193.49		48.85	952.363		48.9	1199.72		48.9	950.982		48.9	1025.76		48.9	1393.85		48.7	1161.59		--	--		--	--
48.92	597.434		48.87	873.901		48.87	1154.29		48.87	1060.62		48.92	1017.28		48.92	849.447		48.92	821.985		48.92	1256.65		48.72	1376.86		--	--		--	--
48.94	523.16		48.89	815.675		48.89	1142.36		48.89	787.837		48.94	744.23		48.94	715.669		48.94	980.177		48.94	964.367		48.74	1146.1		--	--		--	--
48.96	777.763		48.91	938.993		48.91	1004.07		48.91	815.035		48.96	946.929		48.96	717.164		48.96	1140.92		48.96	1118.18		48.76	1502.94		--	--		--	--
48.98	445.363		48.93	1006.02		48.93	874.158		48.93	915.046		48.98	842.387		48.98	798.511		48.98	811.147		48.98	888.322		48.78	1438.18		--	--		--	--
49	554.003		48.95	707.574		48.95	918.632		48.95	886.937		49	842.228		49	802.353		49	807.613		49	847.341		48.8	1394.67		--	--		--	--
49.02	626.154		48.97	1062.39		48.97	938.393		48.97	679.582		49.02	661.841		49.02	695.597		49.02	887.405		49.02	809.929		48.82	1452.57		--	--		--	--
49.04	910.5		48.99	966.995		48.99	773.928		48.99	938.981		49.04	705.146		49.04	702.268		49.04	718.125		49.04	831.864		48.84	1585.9		--	--		--	--
49.06	683.761		49.01	1017.2		49.01	771.331		49.01	785.391		49.06	670.349		49.06	647.373		49.06	727.238		49.06	595.667		48.86	1535.3		--	--		--	--
49.08	629.313		49.03	903.654		49.03	782.591		49.03	744.688		49.08	624.26		49.08	890.645		49.08	592.251		49.08	747.851		48.88	1386.72		--	--		--	--
49.1	843.825		49.05	849.367		49.05	625.472		49.05	820.316		49.1	764.062		49.1	603.648		49.1	782.9		49.1	491.402		48.9	1414.44		--	--		--	--
49.12	622.48		49.07	1187.68		49.07	713.322		49.07	833.638		49.12	673.758		49.12	679.311		49.12	823.07		49.12	632.188		48.92	1402.37		--	--		--	--
49.14	778.071		49.09	800.761		49.09	512.496		49.09	968.588		49.14	690.717		49.14	511.349		49.14	668.35		49.14	531.376		48.94	1253.45		--	--		--	--
49.16	765.553		49.11	841.368		49.11	638.05		49.11	774.558		49.16	711.384		49.16	624.899		49.16	721.774		49.16	435.972		48.96	1336.98		--	--		--	--
49.18	634.927		49.13	806.881		49.13	660.766		49.13	675.951		49.18	640.752		49.18	609.973		49.18	612.302		49.18	523.564		48.98	1308.9		--	--		--	--
49.2	722.918		49.15	913.303		49.15	494.121		49.15	985.712		49.2	619.842		49.2	517.893		49.2	673.025		49.2	387.239		49	963.019		--	--		--	--
49.22	758.344		49.17	906.081		49.17	712.794		49.17	959.45		49.22	595.867		49.22	688.392		49.22	704.52		49.22	383.227		49.02	1154.84		--	--		--	--
49.24	651.417		49.19	816.49		49.19	739.32		49.19	744.054		49.24	588.82		49.24	737.229		49.24	600.339		49.24	405.397		49.04	1039.65		--	--		--	--
49.26	716.194		49.21	887.577		49.21	748.076		49.21	877.617		49.26	669.158		49.26	597.033		49.26	549.174		49.26	437.297		49.06	1030.76		--	--		--	--
49.28	730.428		49.23	955.569		49.23	579.441		49.23	998.114		49.28	581.153		49.28	617.409		49.28	624.946		49.28	426.593		49.08	1058.9		--	--		--	--
49.3	667.839		49.25	1042.63		49.25	666.196		49.25	719.901		49.3	731.377		49.3	601.765		49.3	635.254		49.3	519.619		49.1	898.868		--	--		--	--
49.32	743.493		49.27	899.678		49.27	658.599		49.27	692.022		49.32	696.247		49.32	585.428		49.32	651.195		49.32	397.878		49.12	779.245		--	--		--	--
49.34	633.633		49.29	1037.24		49.29	687.009		49.29	743.818		49.34	644.994		49.34	600.954		49.34	593.883		49.34	339.475		49.14	646.374		--	--		--	--
49.36	717.969		49.31	881.665		49.31	743.516		49.31	730.509		49.36	675.747		49.36	617.513		49.36	707.593		49.36	427.801		49.16	541.671		--	--		--	--
49.38	739.129		49.33	776.429		49.33	969.861		49.33	1076.45		49.38	821.327		49.38	520.226		49.38	818.379		49.38	394.357		49.18	569.686		--	--		--	--
49.4	650.709		49.35	694.749		49.35	808.096		49.35	1074.37		49.4	617.775		49.4	654.038		49.4	479.566		49.4	441.797		49.2	570.873		--	--		--	--
49.42	755.882		49.37	718.458		49.37	753.597		49.37	895.601		49.42	790.475		49.42	562.31		49.42	460.917		49.42	426.176		49.22	417.154		--	--		--	--
49.44	658.178		49.39	930.047		49.39	771.172		49.39	852.003		49.44	860.589		49.44	631.558		49.44	700.257		49.44	497.177		49.24	490.421		--	--		--	--
49.46	1073.25		49.41	947.062		49.41	926.019		49.41	786.241		49.46	1021.64		49.46	521.356		49.46	575.828		49.46	378.466		49.26	391.411		--	--		--	--
49.48	1306.91		49.43	1028.93		49.43	963.349		49.43	982.783		49.48	795.369		49.48	699.909		49.48	515.592		49.48	394.376		49.28	414.507		--	--		--	--
49.5	1054.46		49.45	818.995		49.45	1062.45		49.45	923.759		49.5	688.835		49.5	671.996		49.5	661.572		49.5	510.681		49.3	442.706		--	--		--	--
49.52	1359.55		49.47	976.207		49.47	792.607		49.47	905.232		49.52	523.076		49.52	674.954		49.52	489.468		49.52	422.613		49.32	403.019		--	--		--	--
49.54	1004.31		49.49	1024.57		49.49	922.321		49.49	808.888		49.54	663.214		49.54	482.441		49.54	557.06		49.54	411.712		49.34	264.218		--	--		--	--
49.56	1041.03		49.51	1164.12		49.51	900.408		49.51	950.191		49.56	631.107		49.56	716.41		49.56	595.352		49.56	302.205		49.36	328.257		--	--		--	--
49.58	1000.65		49.53	980.019		49.53	817.652		49.53	878.953		49.58	684.846		49.58	675.535		49.58	644.371		49.58	282.293		49.38	345.012		--	--		--	--
49.6	892.412		49.55	1092.02		49.55	533.445		49.55	807.642		49.6	667.417		49.6	751.85		49.6	580.85		49.6	413.764		49.4	354.071		--	--		--	--
49.62	939.916		49.57	923.863		49.57	837.724		49.57	792.888		49.62	635.249		49.62	580.128		49.62	689.469		49.62	471.071		49.42	410.148		--	--		--	--
49.64	927.507		49.59	1015.12		49.59	734.541		49.59	738.126		49.64	728.945		49.64	479.176		49.64	482.089		49.64	447.752		49.44	436.846		--	--		--	--
49.66	790.292		49.61	951.573		49.61	858.528		49.61	638.618		49.66	520.479		49.66	592.691		49.66	511.141		49.66	353.211		49.46	345.579		--	--		--	--
49.68	808.066		49.63	1008.96		49.63	692.304		49.63	740.238		49.68	636.799		49.68	559.016		49.68	515.987		49.68	456.38		49.48	355.132		--	--		--	--
49.7	782.992		49.65	1003.13		49.65	579.712		49.65	834.349		49.7	618.734		49.7	595.372		49.7	458.689		49.7	306.024		49.5	382.972		--	--		--	--
49.72	595.016		49.67	726.392		49.67	736.664		49.67	778.421		49.72	606.984		49.72	582.011		49.72	563.257		49.72	453.934		49.52	333.054		--	--		--	--
[truncated: 4,136 more rows]

## Sheet: Fig. 4a
Fig. 4a
TPS N2			CVP N2			POP N2			TPS CO2			CVP CO2			POP CO2
[truncated: 1,999 more rows]

## Sheet: Fig. 4b
Fig. 4b
CVP mode			POP mode			TPS mode
[truncated: 71 more rows]

## Sheet: Fig. 4c
Fig. 4c
[truncated: 9 more rows]

## Sheet: Fig. 4d
Fig. 4d
[truncated: 180,010 more rows]

## Sheet: Fig. 5a
Fig. 5a
[truncated: 6,095 more rows]

[truncated: 16 more sheets: Fig. 5b, Fig. 5c, Fig. 5e, Fig. 5f, Supplementary Fig. 3a, Supplementary Fig. 3b, Supplementary Fig. 4, Supplementary Fig. 8, Supplementary Fig. 9a, Supplementary Fig. 9b, Supplementary Fig. 11, Supplementary Fig. 13, Supplementary Fig. 14, Supplementary Fig. 15, Supplementary Fig. 16, Supplementary Fig. 18]
